# Supplementary material for: Genome-wide association study reveals genomic regions controlling root and shoot traits at late growth stages in wheat
Source: Ann Bot. 2019 Apr 9;124(6):993–1006. doi: 10.1093/aob/mcz041 (PMC6881226; doi:10.1093/aob/mcz041)
Supplement: mcz041_Suppl_Supplementary_Table-S1 [file mcz041_suppl_supplementary_table-s1.xlsx]

## Sheet: Table S1
Table S1 Information of 323 wheat accessions
No.	Accession	Typea	Released year	Origin
1	Baiqimai	L	unknown	Gansu, China
2	Bawangbian	L	unknown	Hebei, China
3	Cangzhouxiaomai	L	unknown	Hebei, China
4	Heimangmai	L	unknown	Hebei, China
5	Hulutou	L	unknown	Hebei, China
6	Silenghonghulutou	L	unknown	Hebei, China
7	Baicaomai	L	unknown	Henan, China
8	Ziganbaimangxian	L	unknown	Henan, China
9	Mazhamai	L	unknown	Shaanxi, China
10	Baitutou	L	unknown	Shandong, China
11	Hongheshang	L	unknown	Shanxi, China
12	Xiaobaimai	L	unknown	Shanxi, China
14	Taiyuan 566	AL	1954	Shanxi, China
13	Ji 92-5203	AL	1966	Hebei, China
15	Nongda 81146	AL	1969	Beijing, China
16	Hengmai 2	AL	1969	Hebei, China
17	Pingyang 348	AL	1969	Shanxi, China
18	An 86 Zhong 17	AL	1970	Beijing, China
19	Dan R8043	AL	1970	Beijing, China
20	Dan R8093	AL	1970	Beijing, China
21	Dan R8108	AL	1970	Beijing, China
22	Dan R8194	AL	1970	Beijing, China
23	Jingdong 82 Dong 307	AL	1970	Beijing, China
24	Jingdong 83 Dong 65	AL	1970	Beijing, China
25	Jingnong 79-15	AL	1970	Beijing, China
26	Jingnong 80 Jian 107	AL	1970	Beijing, China
27	Jingnong 84-6786	AL	1970	Beijing, China
28	Jingpin 11	AL	1970	Beijing, China
29	Jingpin 30	AL	1970	Beijing, China
30	Jingxuan 20	AL	1970	Beijing, China
31	Jingxuan 25	AL	1970	Beijing, China
32	Yuandong 834	AL	1970	Beijing, China
33	Yuandong 847	AL	1970	Beijing, China
34	Yuandong 856	AL	1970	Beijing, China
35	Zaosui 21	AL	1970	Beijing, China
36	Zaosui 65	AL	1970	Beijing, China
37	Zaosui 66	AL	1970	Beijing, China
38	Zhong 7902	AL	1970	Beijing, China
39	Zhong 86 I-50455	AL	1970	Beijing, China
40	Zhongda 86-Jian 2	AL	1970	Beijing, China
41	Zhongzuo 60064	AL	1970	Beijing, China
42	Zhongzuo 60115	AL	1970	Beijing, China
43	Hanxuan 11	AL	1970	Shanxi, China
44	Hanxuan 12	AL	1970	Shanxi, China
45	Xiaoshan 8	AL	1980	Beijing, China
47	Yunhan 2028	AL	1990	Shanxi, China
46	Han05-5092	AL	2000	Hebei, China
48	Linkang 5108	AL	2008	Shanxi, China
50	Dali 52	M	1940	Shaanxi, China
49	Early premium	M	1946	America
51	Xinong 6028	M	1947	Shaanxi, China
52	Bima 1	M	1947	Shaanxi, China
53	Triumph	M	1950	America
54	Yanda 1817	M	1950	Beijing, China
55	Zhongsu 68	M	1950	Beijing, China
56	Mingxian 169	M	1950	Shanxi, China
57	Shite 14	M	1952	Hebei, China
58	Nongda 183	M	1955	Beijing, China
59	Nongda 20074	M	1955	Beijing, China
60	Nongda 36	M	1955	Beijing, China
61	Shijiazhuang 407	M	1956	Hebei, China
62	Zhengzhou 24	M	1960	Henan, China
63	Shaannong 1	M	1960	Shaanxi, China
64	Jinan 2	M	1960	Shandong, China
65	Xuzhou 6	M	1961	Jiangsu, China
66	Shaannong 2	M	1961	Shaanxi, China
67	Jingyan 85 Jian 28	M	1962	Beijing, China
68	Huabei 187	M	1963	Beijing, China
69	Nongda 311	M	1963	Beijing, China
70	Nongda 33	M	1964	Beijing, China
71	Fengchan 1	M	1964	Shaanxi, China
72	Fengchan 3	M	1965	Shaanxi, China
73	Hanxuan 10	M	1965	Shanxi, China
74	Qingchun 2	M	1966	Shaanxi, China
75	Hanxuan 1	M	1966	Shanxi, China
76	Hanxuan 2	M	1966	Shanxi, China
77	Keyi 26	M	1967	Beijing, China
78	Fuzhuang 30	M	1967	Shaanxi, China
79	Qingchun 1	M	1967	Shaanxi, China
80	Jinguang	M	1967	Shaanxi, China
81	Nongda 155	M	1968	Beijing, China
82	Jinan 10	M	1968	Shandong, China
83	Hanxuan 3	M	1968	Shanxi, China
84	Jinmai 13	M	1968	Shanxi, China
85	Xifeng 9	M	1969	Gansu, China
86	Bo'ai 7023	M	1969	Henan, China
87	Luonong 10	M	1969	Shaanxi, China
88	Jining 3	M	1969	Shandong, China
89	Changle 5	M	1969	Shandong, China
90	Changzhi 620	M	1969	Shanxi, China
91	Jingshuang 2	M	1970	Beijing, China
92	Zhongyin 6	M	1970	Beijing, China
93	Zhangdong 29	M	1970	Gansu, China
94	Huaishu 10	M	1970	Jiangsu, China
95	Dali 1	M	1970	Shaanxi, China
96	Shan225-9	M	1970	Shaanxi, China
97	Shuangfengshou	M	1970	Shaanxi, China
98	Shaanhe 6	M	1971	Shaanxi, China
99	Jinmai 17	M	1971	Shanxi, China
100	Hongliang 4	M	1972	Beijing, China
101	Jimai 2	M	1972	Hebei, China
102	Lovrin 10	M	1972	Rumania
103	Changzhi 516	M	1974	Shanxi, China
104	Jinmai 25	M	1975	Shanxi, China
105	Taiyuan 633	M	1975	Shanxi, China
106	Jian 26	M	1976	Beijing, China
107	Jiimai 6	M	2008	Hebei, China
108	Qingfeng 1	M	1977	Gansu, China
109	Jimai 9	M	1977	Hebei, China
110	Jinan 13	M	1977	Shandong, China
111	Yanan 15	M	1979	Shaanxi, China
112	Fengkang 13	M	1980	Beijing, China
113	Fengyou 5	M	1980	Beijing, China
114	Keyi 29	M	1980	Beijing, China
115	Xifeng 16	M	1980	Gansu, China
116	Baolin 9	M	1980	Shaanxi, China
117	Weimai 4	M	1980	Shaanxi, China
118	Dongxie 2	M	1981	Beijing, China
119	Yuandong 3	M	1981	Beijing, China
120	Jimai 10	M	1981	Hebei, China
121	Jinghua 1	M	1982	Beijing, China
122	Jingpin 3	M	1982	Beijing, China
123	Jingshuang 16	M	1982	Beijing, China
124	Xuzhou 21	M	1982	Jiangsu, China
125	Beijing 837	M	1983	Beijing, China
126	Yumai 2	M	1983	Henan, China
127	Lumai 3	M	1983	Shandong, China
128	Jin 2148-7	M	1984	Fujian, China
129	Jimai 1	M	1984	Hebei, China
130	Lumai 5	M	1984	Shandong, China
131	Beijing 8694	M	1985	Beijing, China
132	Beinong 2	M	1985	Beijing, China
133	Pingliang 35	M	1985	Gansu, China
134	Jiimai 22	M	2006	Hebei, China
135	Yumai 8	M	1985	Henan, China
136	Qinmai 7	M	1985	Shaanxi, China
137	Lumai 8	M	1985	Shandong, China
138	Jing 411	M	1987	Beijing, China
139	Hengshui 6404	M	1987	Hebei, China
140	Jimai 29	M	1988	Hebei, China
141	Jinghe 8922	M	1989	Beijing, China
142	Yumai 13	M	1989	Henan, China
143	Xi'an 8	M	1989	Shaanxi, China
144	Changwu 131	M	1989	Shaanxi, China
145	Qinmai 3	M	1989	Shaanxi, China
146	Salgemma	M	1990	Italy
147	Nongda 146	M	1990	Beijing, China
148	Nongda 3195	M	1990	Beijing, China
149	Jimai 26	M	1990	Hebei, China
150	Yanzhan 1	M	1990	Henan, China
151	Yumai 18	M	1990	Henan, China
152	Shaan 229	M	1990	Shaanxi, China
153	Lude 1	M	1990	Shandong, China
154	Lumai 17	M	1990	Shandong, China
155	Shannongfu 63	M	1990	Shandong, China
156	Jinmai 16	M	1990	Shanxi, China
157	Jinmai 33	M	1990	Shanxi, China
158	Jingdong 8	M	1991	Beijing, China
159	Zhongda 92-Pin 8	M	1991	Beijing, China
160	Qingshan 843	M	1991	Gansu, China
161	Baomai 5	M	1991	Shaanxi, China
162	Jinmai 39	M	1991	Shanxi, China
163	Linhan 917	M	1991	Shanxi, China
164	Zhongda 92-Jian 49	M	1992	Beijing, China
165	Longjian 196	M	1992	Gansu, China
166	jimai 30	M	1992	Hebei, China
167	Jimai 32	M	1992	Hebei, China
168	Changwu 89(1)3-4	M	1992	Shaanxi, China
169	Lumai 14	M	1992	Shandong, China
170	Jinmai 44	M	1992	Shanxi, China
171	Zhongda 91-Pin 9	M	1993	Beijing, China
172	Yumai 29	M	1993	Henan, China
173	Lumai 19	M	1993	Shandong, China
174	Linhan 935	M	1993	Shanxi, China
175	Lunkang 7	M	1994	Beijing, China
176	Xifeng 20	M	1994	Gansu, China
177	Linhan 6105	M	1994	Shanxi, China
178	Beijing 8686	M	1995	Beijing, China
179	Yumai 38	M	1995	Henan, China
180	Jinmai 47	M	1995	Shanxi, China
181	Xindong 20	M	1995	Xinjiang,China
182	Jimai 41	M	1996	Hebei, China
183	Shaanhan 8675	M	1996	Shaanxi, China
184	Jinmai 50	M	1996	Shanxi, China
185	Jinmai 51	M	1996	Shanxi, China
186	Jinmai 53	M	1996	Shanxi, China
187	Zhongmai 9	M	1997	Beijing, China
188	Luoyang 8628	M	1997	Henan, China
189	Yumai 47	M	1997	Henan, China
190	Yumai 48	M	1997	Henan, China
191	Changwu 134	M	1997	Shaanxi, China
192	Jinmai 54	M	1997	Shanxi, China
193	Han 4589	M	1998	Hebei, China
194	Cangmai 6001	M	1998	Hebei, China
195	Jimai 38	M	1998	Hebei, China
196	Jishen 5099	M	1998	Hebei, China
197	Lumai 15	M	1998	Shandong, China
198	Jinmai 57	M	1998	Shanxi, China
199	Wanmai 19	M	1999	Anhui, China
200	Shi 4185	M	1999	Hebei, China
201	Huaimai 18	M	1999	Jiangsu, China
202	Xinong 1043	M	1999	Shaanxi, China
203	Linfeng 518	M	1999	Shanxi, China
204	Xindong 22	M	1999	Xinjiang,China
205	Handan 6050	M	2000	Hebei, China
206	Wenmai 6	M	2000	Henan, China
207	Shannongyoumai 2	M	2000	Shandong, China
208	Jinmai 63	M	2000	Shanxi, China
209	Lin 138	M	2000	Shanxi, China
210	Linfeng 3	M	2000	Shanxi, China
211	Yunhan 21-30	M	2000	Shanxi, China
212	Zhongyou 9507	M	2001	Beijing, China
213	Han 6172	M	2001	Hebei, China
214	Shijiazhuang 8	M	2001	Hebei, China
215	Liangxing 99	M	2001	Shandong, China
216	Jimai 19	M	2001	Shandong, China
217	Yannong 19	M	2001	Shandong, China
218	Jinmai 72	M	2001	Shanxi, China
219	Drysdale	M	2002	Australia
220	Zhonghan 110	M	2002	Beijing, China
221	Lumai 23	M	2002	Shandong, China
222	Yannong 21	M	2002	Shandong, China
223	Jinnong 207	M	2002	Shanxi, China
224	Lunxuan 987	M	2003	Beijing, China
225	Heng 95 guan 26	M	2003	Hebei, China
226	Luohan 2	M	2003	Henan, China
227	Zhoumai 16	M	2003	Henan, China
228	Jimai 20	M	2003	Shandong, China
229	Chang 6154	M	2003	Shanxi, China
230	Chang 6878	M	2003	Shanxi, China
231	Jinmai 68	M	2003	Shanxi, China
232	Nongda 135	M	2004	Beijing, China
233	Lantian 15	M	2004	Gansu, China
234	Longjian 294	M	2004	Gansu, China
235	Heng 5229	M	2004	Hebei, China
236	Hengyou 18	M	2004	Hebei, China
237	Shimai 12	M	2004	Hebei, China
238	Shimai 13	M	2004	Hebei, China
239	Luohan 3	M	2004	Henan, China
240	Zhoumai 18	M	2004	Henan, China
241	Xinong 1018	M	2004	Shaanxi, China
242	Jimai 21	M	2004	Shandong, China
243	Taishan 23	M	2004	Shandong, China
244	Chang 4640	M	2004	Shanxi, China
245	Heng 7228	M	2005	Hebei, China
246	Yunong 949	M	2005	Henan, China
247	Xinong 928	M	2005	Shaanxi, China
248	Taishan 24	M	2005	Shandong, China
249	Yunhan 22-33	M	2005	Shanxi, China
250	Chang 6359	M	2005	Shanxi, China
251	Chang 6452	M	2005	Shanxi, China
252	Yunhan 23-35	M	2005	Shanxi, China
253	Hengguan 35	M	2006	Hebei, China
254	Jimai 22	M	2006	Hebei, China
255	Kenong 199	M	2006	Hebei, China
256	Luohan 6	M	2006	Henan, China
257	Yuzhan 4	M	2006	Henan, China
258	Qingmai 7	M	2006	Shandong, China
259	Chang 4738	M	2006	Shanxi, China
260	Jinmai 79	M	2006	Shanxi, China
261	Linhan 6	M	2006	Shanxi, China
262	Shimai 15	M	2007	Hebei, China
263	Shiyou 17	M	2007	Hebei, China
264	Bainong 160	M	2007	Henan, China
265	Luohan 7	M	2007	Henan, China
266	Luomai 8	M	2007	Henan, China
267	Luoyou 7	M	2007	Henan, China
268	Zhoumai 22	M	2007	Henan, China
269	Huaimai 25	M	2007	Jiangsu, China
270	Ningdong 11	M	2007	Ningxia, China
271	Linfen 8050	M	2007	Shanxi, China
272	Yunhan 20410	M	2007	Shanxi, China
273	Zhongmai 175	M	2008	beijing, China
274	Heng 4399	M	2008	Hebei, China
275	Shimai 18	M	2008	Hebei, China
276	Jimai 6	M	2008	Hebei, China
277	Fanmai 8	M	2008	Henan, China
278	Luohan 11	M	2008	Henan, China
279	Luohan 8	M	2008	Henan, China
280	Luomai 9	M	2008	Henan, China
281	Yubao 1	M	2008	Henan, China
282	Zhoumai 23	M	2008	Henan, China
283	Luomai 22	M	2008	Henan, China
284	Huapei 6	M	2008	Henan, China
285	Jimai 4	M	2008	Shandong, China
286	Changmai 6135	M	2008	Shanxi, China
287	Tai 13606	M	2008	Shanxi, China
288	Heng 216	M	2009	Hebei, China
289	Shimai 19	M	2009	Hebei, China
290	Shiyou 20	M	2009	Hebei, China
291	Luohan 13	M	2009	Henan, China
292	Luohan 9	M	2009	Henan, China
293	Luomai 21	M	2009	Henan, China
294	Luomai 23	M	2009	Henan, China
295	Yunong 416	M	2009	Henan, China
296	Zhengfeng 9962	M	2009	Henan, China
297	Xinong 189	M	2009	Shaanxi, China
298	Yunhan 719	M	2009	Shanxi, China
299	Xinong 9106	M	2010	Shaanxi, China
300	Cangmai 6005	M	2010	Hebei, China
301	Shanyou 2	M	2010	Henan, China
302	Yunhan 618	M	2010	Shanxi, China
303	Xinong 688	M	2011	Shaanxi, China
304	Heng 136	M	2011	Hebei, China
305	Chang 8744	M	2011	Shanxi, China
306	Jinmai 91	M	2011	Shanxi, China
307	Shunmai 1718	M	2011	Shanxi, China
308	Yunhan 805	M	2012	Shanxi, China
309	Xinong 318	M	2013	Shaanxi, China
310	Xinmai 296	M	2013	Shandong, China
311	Chang 4853	M	2013	Shanxi, China
312	Jintai 182	M	2013	Shanxi, China
313	Xinong 219	M	2014	Shaanxi, China
314	Jintai 102	M	2014	Shanxi, China
315	Linhan 5089	M	2014	Shanxi, China
316	Linhan 5367	M	2014	Shanxi, China
317	Yunhan 102	M	2014	Shanxi, China
318	Yunhan 115	M	2014	Shanxi, China
319	Chang 5259	M	2015	Shanxi, China
320	Chang 6794	M	2015	Shanxi, China
321	Jintai 114	M	2016	Shanxi, China
322	Jintai 1310	M	2016	Shanxi, China
323	Tai 712	M	2016	Shanxi, China
aM, AL and L indicate modern varieties, advanced lines and landraces, respectively.
