# Supplementary material for: Genome-wide association study reveals genomic regions controlling root and shoot traits at late growth stages in wheat
Source: Ann Bot. 2019 Apr 9;124(6):993–1006. doi: 10.1093/aob/mcz041 (PMC6881226; doi:10.1093/aob/mcz041)
Supplement: mcz041_Suppl_Supplementary_Table-S2 [file mcz041_suppl_supplementary_table-s2.xlsx]

## Sheet: Table S2
Table S2 Summary of the significantly associated loci (SAL) detected by GLM
SAL	Chromosome	Interval (bp)	Traita	Peak SNP	Position (bp)	P-value	R2 (%)b
GLM-PH-1	1A	22655493-23655493	PH	AX-110593436	23155493	9.44455e-05	1.84709
GLM-PH-2	1A	36112584-37112584	PH	AX-110580138	36612584	5.00632e-05	2.04951
GLM-PH-3	1A	45123753-46123753	PH	AX-109374472	45623753	6.22062e-05	2.03769
GLM-PH-4	1A	76041207-77041207	PH	AX-111551649	76541207	1.05925e-05	2.37961
GLM-PH-5	1A	92067883-93067883	PH	AX-86167359	92567883	1.05362e-05	2.37739
GLM-PH-6	1A	169019487-170019487	PH	AX-111765496	169519487	9.36508e-06	2.44117
GLM-PH-7	1A	173456745-174552237	PH	AX-109969577	174052237	1.5837e-06	2.89569
GLM-PH-8	1A	224845438-225845438	PH	AX-110361436	225345438	1.96339e-05	2.41533
GLM-PH-9	1A	328339028-329339028	PH	AX-109027530	328839028	6.93501e-06	2.58775
GLM-PH-10	1A	449332842-450332842	PH	AX-110590356	449832842	4.46955e-05	2.17029
GLM-PH-11	1A	503563854-504563854	PH	AX-109831443	504063854	1.65772e-05	2.30375
GLM-PH-12	1A	519918039-520918039	PH	AX-110995984	520418039	1.71131e-05	2.29261
GLM-PH-13	1A	530204986-531204986	PH	AX-110968221	530704986	1.45504e-05	2.31412
GLM-PH-14	1A	556457313-557489338	PH	AX-95191148	556957313	5.86873e-05	2.07551
GLM-PH-15	1A	571289191-572289191	PH	AX-95630336	571789191	8.27203e-06	2.41898
GLM-PH-16	1B	7014092-10490789	PH	AX-108786267	7514092	6.48445e-08	3.6882
GLM-PH-17	1B	24292960-26336902	PH	AX-108912689	25482936	2.46874e-08	3.80489
GLM-PH-18	1B	30548997-32929414	PH	AX-109619147	32225161	1.80637e-06	2.80964
GLM-PH-19	1B	35768372-40045414	PH	AX-109512692	38431846	7.75128e-06	2.47704
GLM-PH-20	1B	51488904-52491986	PH	AX-95186449	51988904	6.1498e-06	2.53148
GLM-PH-21	1B	56879382-57879382	PH	AX-94648555	57379382	7.73862e-05	1.96971
GLM-PH-22	1B	93699935-101042563	PH	AX-112287545	94977718	2.33468e-07	3.21373
GLM-PH-23	1B	287865511-288865511	PH	AX-109855082	288365511	5.99579e-05	2.0288
GLM-PH-24	1B	326530302-333026814	PH	AX-111687922	332526814	1.6403e-06	2.79914
GLM-PH-25	1B	345790365-348980737	PH	AX-94414715	347257620	2.10591e-07	3.24884
GLM-PH-26	1B	411364180-412364180	PH	AX-111762108	411864180	2.49253e-05	2.2163
GLM-PH-27	1B	470384147-471384147	PH	AX-94420814	470884147	3.25747e-05	2.1689
GLM-PH-28	1B	562795942-563795942	PH	AX-95254832	563295942	1.80967e-05	2.28468
GLM-PH-29	1B	573071385-578124181	PH	AX-111604751	577624181	6.49863e-06	2.47075
GLM-PH-30	1B	580127050-581983176	PH	AX-111123154	581184716	7.28719e-07	3.0085
GLM-PH-31	1B	624340698-625340698	PH	AX-109824930	624840698	5.81398e-05	2.00094
GLM-PH-32	1B	661530751-662712990	PH	AX-108923103	662030751	3.42647e-05	2.16561
GLM-PH-33	1D	3942138-4942138	PH	AX-110520197	4442138	6.28737e-08	3.79607
GLM-PH-34	1D	10898561-11898561	PH	AX-111496323	11398561	6.77251e-06	2.55625
GLM-PH-35	1D	19378555-20378555	PH	AX-109545831	19878555	2.43677e-05	2.22999
GLM-PH-36	1D	23555546-28394387	PH	AX-94714182	27575951	5.0789e-06	2.57629
GLM-PH-37	1D	35823806-36823806	PH	AX-108750801	36323806	9.09661e-05	1.90611
GLM-PH-38	1D	58260118-86708608	PH	AX-94808383	59130263	1.20498e-07	3.40889
GLM-PH-39	1D	143802677-144802677	PH	AX-95135803	144302677	7.06931e-05	2.27329
GLM-PH-40	1D	228821589-229821589	PH	AX-95629611	229321589	4.66805e-06	2.5997
GLM-PH-41	1D	402990752-403990752	PH	AX-109268916	403490752	5.26438e-06	2.61916
GLM-PH-42	1D	429911924-430911924	PH	AX-94858556	430411924	6.57128e-07	3.06321
GLM-PH-43	2A	592462-2316813	PH	AX-111833057	1189443	4.65842e-09	4.23433
GLM-PH-44	2A	51930847-52930847	PH	AX-111233511	52430847	5.55005e-06	2.60249
GLM-PH-45	2A	66566176-67566176	PH	AX-109506480	67066176	1.67457e-05	2.27957
GLM-PH-46	2A	73030100-74595977	PH	AX-109325978	74095977	1.10947e-07	3.41501
GLM-PH-47	2A	87515867-88777451	PH	AX-111768311	88141588	5.1496e-06	2.59114
GLM-PH-48	2A	90194162-99650801	PH	AX-109336410	99150801	1.39469e-06	2.92027
GLM-PH-49	2A	116888649-117888649	PH	AX-109401633	117388649	7.97467e-05	1.94235
GLM-PH-50	2A	156113984-162096972	PH	AX-110687803	156666097	5.38111e-05	2.02826
GLM-PH-51	2A	585857596-586857596	PH	AX-109831847	586357596	5.85764e-05	2.40622
GLM-PH-52	2A	689208326-691878334	PH	AX-109404086	689708326	8.34695e-08	3.55914
GLM-PH-53	2A	734389973-736870162	PH	AX-109380108	734889973	5.51367e-05	2.00573
GLM-PH-54	2B	4214828-5214828	PH	AX-110951040	4714828	5.90387e-05	2.02861
GLM-PH-55	2B	23550532-24550532	PH	AX-110427602	24050532	4.89153e-05	1.97021
GLM-PH-56	2B	166996411-167996411	PH	AX-108862506	167496411	7.9033e-05	1.96074
GLM-PH-57	2B	194087941-195451232	PH	AX-109477030	194634437	5.12675e-05	2.08485
GLM-PH-58	2B	290373837-295865858	PH	AX-109578877	292624369	9.54389e-06	2.52007
GLM-PH-59	2B	381592104-382592104	PH	AX-110639011	382092104	5.98961e-06	2.54932
GLM-PH-60	2B	430714004-435475391	PH	AX-109872452	434975391	1.52628e-05	2.33417
GLM-PH-61	2B	483906246-484906246	PH	AX-110689224	484406246	4.40462e-05	2.3096
GLM-PH-62	2B	567771387-573207638	PH	AX-109351901	568443363	2.32303e-05	2.26732
GLM-PH-63	2B	657317555-658317555	PH	AX-94667803	657817555	8.45095e-07	3.0225
GLM-PH-64	2B	703165411-704720662	PH	AX-110053647	704220662	1.40279e-05	2.35894
GLM-PH-65	2B	771707588-773588475	PH	AX-110195128	772207588	3.016e-07	3.22021
GLM-PH-66	2B	780165500-783734039	PH	AX-109524090	780818565	2.97961e-05	2.21292
GLM-PH-67	2B	792847217-793847217	PH	AX-109330310	793347217	2.6502e-05	2.19586
GLM-PH-68	2D	8389207-9389207	PH	AX-95188794	8889207	8.94638e-06	2.6815
GLM-PH-69	2D	11979955-13221336	PH	AX-111416794	12479955	1.94846e-06	2.76225
GLM-PH-70	2D	22804055-23917600	PH	AX-108991361	23304055	6.20603e-05	1.96096
GLM-PH-71	2D	95155476-96155476	PH	AX-110429186	95655476	9.32397e-06	2.45724
GLM-PH-72	2D	140981033-141981033	PH	AX-94435343	141481033	9.39615e-05	2.10713
GLM-PH-73	2D	173948228-174948228	PH	AX-94438643	174448228	5.4026e-05	2.06092
GLM-PH-74	2D	285527805-286527805	PH	AX-110657163	286027805	5.72049e-07	3.07373
GLM-PH-75	2D	493213535-506702528	PH	AX-109295933	500967675	9.75192e-07	2.95501
GLM-PH-76	2D	601101861-602101861	PH	AX-94430599	601601861	6.88016e-05	2.00152
GLM-PH-77	2D	631489886-632853607	PH	AX-109843913	632353607	4.17073e-05	2.06864
GLM-PH-78	3A	12582277-13582277	PH	AX-109299261	13082277	5.0699e-05	2.10684
GLM-PH-79	3A	17395608-23015884	PH	AX-109818381	21325324	3.41681e-07	3.17111
GLM-PH-80	3A	25423666-26640352	PH	AX-109872539	25923666	4.00555e-06	2.54364
GLM-PH-81	3A	130390625-131390625	PH	AX-108916104	130890625	2.23413e-06	2.79305
GLM-PH-82	3A	234868730-235868730	PH	AX-111074455	235368730	3.61185e-07	3.24209
GLM-PH-83	3A	491037333-492037333	PH	AX-109431706	491537333	4.72218e-05	2.29514
GLM-PH-84	3A	583780109-587903031	PH	AX-89352055	587402912	1.4838e-05	2.30752
GLM-PH-85	3A	662937489-666656095	PH	AX-111701437	666000343	2.33357e-05	2.14324
GLM-PH-86	3A	673574765-674574765	PH	AX-109980720	674074765	1.13552e-05	2.39388
GLM-PH-87	3A	683023945-691287320	PH	AX-95630201	683523945	3.29065e-05	2.14607
GLM-PH-88	3A	716422520-721906605	PH	AX-110000346	719359904	8.57543e-07	3.0049
GLM-PH-89	3A	741342630-742342630	PH	AX-111071812	741842630	4.49965e-06	2.59992
GLM-PH-90	3B	15834863-16834863	PH	AX-110568044	16334863	4.62195e-06	2.62529
GLM-PH-91	3B	22526651-23526651	PH	AX-94752880	23026651	1.98675e-05	2.31706
GLM-PH-92	3B	59126730-60225539	PH	AX-111684172	59681219	4.3478e-07	3.07975
GLM-PH-93	3B	63910453-65199113	PH	AX-94687599	64699113	6.89577e-07	3.15608
GLM-PH-94	3B	94907352-95907352	PH	AX-109601926	95407352	6.7456e-05	2.00497
GLM-PH-95	3B	180968432-181969775	PH	AX-111495765	181468432	1.57849e-05	2.33264
GLM-PH-96	3B	229000897-230000897	PH	AX-111011735	229500897	2.87809e-05	2.14827
GLM-PH-97	3B	498557449-499557449	PH	AX-94600126	499057449	7.75553e-05	2.06988
GLM-PH-98	3B	535432098-536432098	PH	AX-110127112	535932098	6.6644e-05	2.03081
GLM-PH-99	3B	760062199-761062199	PH	AX-109867382	760562199	1.02716e-05	2.42353
GLM-PH-100	3B	785039248-788353398	PH	AX-108892236	787853398	2.54835e-06	2.73338
GLM-PH-101	3B	817836686-819287078	PH	AX-109826702	818750457	2.43303e-06	2.76291
GLM-PH-102	3D	14499968-16555954	PH	AX-94398071	14999968	3.7909e-06	2.66485
GLM-PH-103	3D	370841766-371841766	PH	AX-110269309	371341766	5.77808e-05	1.9633
GLM-PH-104	3D	386832823-387832823	PH	AX-109991149	387332823	1.423e-06	2.84524
GLM-PH-105	3D	402190030-403190030	PH	AX-111125196	402690030	8.8846e-05	1.92585
GLM-PH-106	3D	443500122-444500122	PH	AX-111612043	444000122	7.65017e-05	1.8974
GLM-PH-107	3D	557499947-559210108	PH	AX-109496293	558710108	8.14496e-06	2.41826
GLM-PH-108	3D	561202406-566891061	PH	AX-111342828	566391061	1.39986e-06	2.81869
GLM-PH-109	3D	582792744-583826078	PH	AX-110980327	583326078	2.58607e-05	2.20858
GLM-PH-110	3D	589542941-590724149	PH	AX-110562406	590042941	1.04642e-05	2.39676
GLM-PH-111	3D	602220804-603220804	PH	AX-108948026	602720804	4.31228e-05	2.0587
GLM-PH-112	4A	1376436-2387503	PH	AX-89604613	1876436	1.87309e-07	3.30314
GLM-PH-113	4A	76399328-77943026	PH	AX-108744449	77443026	2.37936e-05	2.25597
GLM-PH-114	4A	361654121-362654121	PH	AX-111636257	362154121	3.22306e-05	2.16544
GLM-PH-115	4A	427855589-428855589	PH	AX-109381636	428355589	5.24105e-05	2.02381
GLM-PH-116	4A	464190221-465190221	PH	AX-111731191	464690221	3.8787e-05	2.10948
GLM-PH-117	4A	601634451-603297911	PH	AX-109043245	602371155	9.78448e-06	2.62558
GLM-PH-118	4A	616398352-624333910	PH	AX-110373999	617249458	6.73083e-06	2.46492
GLM-PH-119	4A	628860415-629860415	PH	AX-110649064	629360415	8.35673e-06	2.48059
GLM-PH-120	4A	646632525-650554056	PH	AX-111481528	648890215	3.35816e-08	3.72531
GLM-PH-121	4A	657477932-658485959	PH	AX-109424851	657977932	2.88083e-06	2.7641
GLM-PH-122	4A	664503139-667422459	PH	AX-110925069	666921460	8.7908e-07	3.44712
GLM-PH-123	4A	692932047-693932047	PH	AX-110553877	693432047	2.62191e-05	2.19607
GLM-PH-124	4A	708069973-709069973	PH	AX-95229224	708569973	1.60604e-09	4.3971
GLM-PH-125	4A	739875270-745032897	PH	AX-111002722	742825633	7.0606e-07	3.13642
GLM-PH-126	4B	1935674-2935674	PH	AX-94655470	2435674	5.9179e-05	2.05956
GLM-PH-127	4B	30381743-32429772	PH	AX-111579938	31929772	5.01259e-05	2.01902
GLM-PH-128	4B	639799925-641143855	PH	AX-109012953	640299925	7.60596e-06	2.5162
GLM-PH-129	4B	671167767-672174416	PH	AX-110467582	671667767	7.3867e-06	2.45135
GLM-PH-130	4D	10243376-11243376	PH	AX-108778085	10743376	1.93369e-09	4.30839
GLM-PH-131	4D	14947131-19959544	PH	AX-89421921	19288863	7.34847e-18	8.25683
GLM-PH-132	4D	24720602-25720602	PH	AX-108810069	25220602	4.06377e-09	4.24764
GLM-PH-133	4D	33764685-36488579	PH	AX-109580660	35742897	1.82095e-13	6.25223
GLM-PH-134	4D	42305521-44561650	PH	AX-110594285	44061650	2.49114e-15	7.08954
GLM-PH-135	4D	53240614-54240614	PH	AX-109817385	53740614	3.75048e-09	4.22104
GLM-PH-136	4D	68515245-69515245	PH	AX-111691840	69015245	1.3789e-07	3.42917
GLM-PH-137	4D	76518661-78398197	PH	AX-108877707	77697819	5.21752e-09	3.95788
GLM-PH-138	4D	82372136-87281839	PH	AX-111197343	86781839	3.25731e-10	4.64543
GLM-PH-139	4D	95126712-96648463	PH	AX-108943608	95626712	4.49958e-10	4.71542
GLM-PH-140	4D	110631354-111631354	PH	AX-110913368	111131354	7.77009e-09	4.07276
GLM-PH-141	4D	126311725-129410087	PH	AX-110219670	128910087	1.08383e-09	4.29582
GLM-PH-142	4D	135968193-136968193	PH	AX-108968169	136468193	3.81588e-09	4.07216
GLM-PH-143	4D	152255028-153255028	PH	AX-111435876	152755028	4.94794e-09	4.02725
GLM-PH-144	4D	159931916-160931916	PH	AX-109787015	160431916	1.7577e-09	4.26112
GLM-PH-145	4D	170556711-171556711	PH	AX-109808568	171056711	2.35364e-09	4.38423
GLM-PH-146	4D	195308644-196308644	PH	AX-111758760	195808644	1.56705e-09	4.47672
GLM-PH-147	4D	204263447-205263447	PH	AX-110826764	204763447	3.31091e-09	4.24284
GLM-PH-148	4D	216807152-217807152	PH	AX-109256520	217307152	4.52213e-09	4.0397
GLM-PH-149	4D	237485613-238485613	PH	AX-111307161	237985613	2.73583e-09	4.1146
GLM-PH-150	4D	247786253-248786253	PH	AX-108751958	248286253	5.19757e-09	4.01133
GLM-PH-151	4D	261529177-262529177	PH	AX-111355346	262029177	3.22426e-09	4.24204
GLM-PH-152	4D	280803666-281803666	PH	AX-108758749	281303666	4.13189e-09	4.09048
GLM-PH-153	4D	294612179-295612179	PH	AX-108949163	295112179	4.19934e-09	4.0423
GLM-PH-154	4D	303778827-304778827	PH	AX-108956046	304278827	6.17789e-09	4.10164
GLM-PH-155	4D	316104856-317104856	PH	AX-111843526	316604856	5.88153e-09	3.97924
GLM-PH-156	4D	336568730-337568730	PH	AX-95166656	337068730	7.37598e-09	4.08448
GLM-PH-157	4D	350970325-351970325	PH	AX-110072539	351470325	2.89189e-10	5.01003
GLM-PH-158	4D	357967870-358970477	PH	AX-109376477	358467870	4.46921e-10	4.68032
GLM-PH-159	4D	379644075-380644075	PH	AX-110069529	380144075	1.13999e-06	2.94585
GLM-PH-160	4D	446570280-447570280	PH	AX-94431765	447070280	2.15724e-06	2.80135
GLM-PH-161	4D	484196040-485438341	PH	AX-111573395	484696040	1.23452e-05	2.37149
GLM-PH-162	5A	30186688-31186688	PH	AX-111458466	30686688	3.66901e-06	2.64132
GLM-PH-163	5A	41427254-42596225	PH	AX-111480456	41927254	1.11012e-06	2.98138
GLM-PH-164	5A	53774027-54774027	PH	AX-108912198	54274027	4.76563e-05	2.08805
GLM-PH-165	5A	65592369-66592795	PH	AX-94532307	66092795	2.55344e-05	2.21793
GLM-PH-166	5A	77657894-78658284	PH	AX-110593885	78157894	9.13786e-06	2.39522
GLM-PH-167	5A	89484407-90484407	PH	AX-111506263	89984407	4.37264e-05	2.0785
GLM-PH-168	5A	438428440-439785378	PH	AX-110536395	439183817	2.13184e-07	3.28924
GLM-PH-169	5A	492400433-495050409	PH	AX-110368829	494376925	4.26246e-06	2.61719
GLM-PH-170	5A	507710416-512400930	PH	AX-110590483	511400647	1.92085e-05	2.26759
GLM-PH-171	5A	520807911-522139395	PH	AX-108851718	521639395	4.76258e-05	2.152
GLM-PH-172	5A	554057827-557374314	PH	AX-110459440	556725643	3.24107e-05	2.1217
GLM-PH-173	5B	17491356-21909810	PH	AX-110959469	21359849	8.74524e-09	3.90523
GLM-PH-174	5B	26146322-28327038	PH	AX-95123749	26836864	3.6132e-06	3.90031
GLM-PH-175	5B	43365499-44365499	PH	AX-109897041	43865499	7.0211e-05	1.96594
GLM-PH-176	5B	53343943-55802643	PH	AX-108943766	54444088	3.11448e-06	2.54072
GLM-PH-177	5B	68402220-69402220	PH	AX-109348924	68902220	4.19317e-05	2.05655
GLM-PH-178	5B	79304299-80304299	PH	AX-94436577	79804299	4.6838e-05	2.14946
GLM-PH-179	5B	85370212-86370212	PH	AX-110452821	85870212	2.75603e-06	2.73933
GLM-PH-180	5B	135908535-136908535	PH	AX-111027855	136408535	8.65769e-05	1.93499
GLM-PH-181	5B	160024581-161567733	PH	AX-94421576	161067733	8.18209e-05	1.92801
GLM-PH-182	5B	174734549-175734549	PH	AX-108808371	175234549	4.61268e-05	2.06634
GLM-PH-183	5B	219078648-223616808	PH	AX-109975176	219578648	4.52198e-05	2.11646
GLM-PH-184	5B	233109601-242465628	PH	AX-109444046	240137563	5.77619e-05	2.06651
GLM-PH-185	5B	487212739-488212739	PH	AX-108928831	487712739	1.18517e-05	2.39925
GLM-PH-186	5B	526746373-531110337	PH	AX-110525264	529687624	6.03774e-07	3.60441
GLM-PH-187	5B	644375854-645375854	PH	AX-109921974	644875854	1.9135e-06	2.8401
GLM-PH-188	5B	656666534-657666534	PH	AX-109438924	657166534	2.06855e-05	2.27015
GLM-PH-189	5B	712402551-713516648	PH	AX-111593944	712959990	7.04221e-06	2.50719
GLM-PH-190	5D	7004155-8004155	PH	AX-111179276	7504155	2.90341e-05	2.15808
GLM-PH-191	5D	26969770-29431995	PH	AX-94407210	28669058	4.74578e-06	2.61049
GLM-PH-192	5D	50358135-51358135	PH	AX-110956409	50858135	2.73679e-07	3.38151
GLM-PH-193	5D	77621576-78621576	PH	AX-109888270	78121576	6.30372e-05	1.93843
GLM-PH-194	5D	95514334-96514334	PH	AX-109814956	96014334	7.12706e-05	1.92073
GLM-PH-195	5D	133035059-134035059	PH	AX-110076701	133535059	3.75258e-05	2.1552
GLM-PH-196	5D	216727932-217727932	PH	AX-108794271	217227932	9.3752e-05	1.92246
GLM-PH-197	5D	337211688-338211688	PH	AX-94505453	337711688	8.70838e-07	2.90113
GLM-PH-198	5D	395666333-396666333	PH	AX-110081002	396166333	8.14283e-07	3.00471
GLM-PH-199	5D	421358587-422358587	PH	AX-94460485	421858587	8.5334e-05	1.94013
GLM-PH-200	5D	435184279-437077250	PH	AX-111146706	436577250	3.81896e-05	2.08457
GLM-PH-201	5D	463606340-464606340	PH	AX-109434296	464106340	2.30499e-05	2.29283
GLM-PH-202	5D	486313826-487313826	PH	AX-110437974	486813826	8.87314e-09	4.03349
GLM-PH-203	6A	1380792-2380792	PH	AX-94844583	1880792	3.7652e-05	2.13815
GLM-PH-204	6A	10016841-12292976	PH	AX-110127734	10599904	2.6913e-05	2.19292
GLM-PH-205	6A	17046119-18943410	PH	AX-110399988	17921040	9.30031e-07	2.94866
GLM-PH-206	6A	51448669-52448669	PH	AX-110374570	51948669	5.78808e-09	4.06742
GLM-PH-207	6A	52582578-55514966	PH	AX-111452602	54113489	3.74863e-06	2.58388
GLM-PH-208	6A	57811845-58811845	PH	AX-111060011	58311845	5.06832e-06	2.6389
GLM-PH-209	6A	61886041-63552580	PH	AX-109278705	63052580	5.21144e-05	2.05797
GLM-PH-210	6A	73223552-79698014	PH	AX-109103606	75949682	3.91377e-06	2.64904
GLM-PH-211	6A	91359325-94680843	PH	AX-110935711	91859325	6.04211e-07	3.07712
GLM-PH-212	6A	97092564-104552311	PH	AX-109034200	100258743	1.82762e-07	3.47327
GLM-PH-213	6A	107299455-108299455	PH	AX-94529047	107799455	1.21777e-05	2.38254
GLM-PH-214	6A	125381772-126381772	PH	AX-111488753	125881772	8.80222e-06	2.45732
GLM-PH-215	6A	155292807-156292807	PH	AX-110478857	155792807	3.88743e-05	2.10939
GLM-PH-216	6A	187268980-188268980	PH	AX-109002453	187768980	7.51583e-05	2.02059
GLM-PH-217	6A	204604082-205604082	PH	AX-108981436	205104082	7.91232e-05	1.95074
GLM-PH-218	6A	225545605-226545605	PH	AX-111811128	226045605	6.39792e-05	1.99462
GLM-PH-219	6A	269106087-270106087	PH	AX-111221225	269606087	6.73546e-05	1.95935
GLM-PH-220	6A	286692482-287692482	PH	AX-109450468	287192482	7.40949e-05	1.96981
GLM-PH-221	6A	310679065-311679065	PH	AX-109957125	311179065	8.17062e-05	1.95696
GLM-PH-222	6A	343893039-344893039	PH	AX-110045936	344393039	7.91232e-05	1.95074
GLM-PH-223	6A	368139007-369139007	PH	AX-108934577	368639007	6.94758e-05	1.98297
GLM-PH-224	6A	395801396-396801396	PH	AX-86178280	396301396	2.54453e-05	2.21949
GLM-PH-225	6A	411863355-415973116	PH	AX-109063350	415473116	2.23395e-06	2.69223
GLM-PH-226	6A	453992216-455146706	PH	AX-111526849	454637441	1.82899e-05	2.28505
GLM-PH-227	6A	492439284-493439284	PH	AX-111492224	492939284	1.89426e-05	2.28297
GLM-PH-228	6A	498905849-499905849	PH	AX-111512315	499405849	7.51451e-05	1.95739
GLM-PH-229	6A	582695281-583695281	PH	AX-109911697	583195281	4.46211e-05	2.08828
GLM-PH-230	6A	595660210-598553034	PH	AX-111574882	597943452	5.52014e-09	4.15011
GLM-PH-231	6A	614463714-615463714	PH	AX-95138547	614963714	2.77682e-05	2.33593
GLM-PH-232	6B	0-6743323	PH	AX-110966846	4489697	3.97864e-07	3.5443
GLM-PH-233	6B	24424712-25428323	PH	AX-94707241	24924712	6.94993e-07	3.02833
GLM-PH-234	6B	33018173-34531857	PH	AX-109369986	34031857	4.81389e-06	2.77224
GLM-PH-235	6B	39956299-43176402	PH	AX-109327858	42655032	9.73958e-07	2.89297
GLM-PH-236	6B	51669081-52847575	PH	AX-111654583	52169081	1.58292e-05	2.31253
GLM-PH-237	6B	83643291-84643291	PH	AX-111144648	84143291	7.94569e-05	2.25095
GLM-PH-238	6B	101041852-102041852	PH	AX-109883949	101541852	3.44694e-05	2.16937
GLM-PH-239	6B	131921810-132921810	PH	AX-111701531	132421810	2.85412e-05	2.19319
GLM-PH-240	6B	166506840-168570519	PH	AX-111288774	167006840	4.98375e-05	2.16705
GLM-PH-241	6B	188182103-208437819	PH	AX-108848119	199078073	9.49025e-06	2.44246
GLM-PH-242	6B	213944573-232578300	PH	AX-94998924	224211881	5.70153e-06	2.65864
GLM-PH-243	6B	322382109-323382109	PH	AX-110508324	322882109	3.09783e-05	2.16442
GLM-PH-244	6B	386593761-387593761	PH	AX-95160713	387093761	5.13498e-05	2.02848
GLM-PH-245	6B	438851446-441080420	PH	AX-94400920	439351446	7.31464e-06	2.50367
GLM-PH-246	6B	444510651-462536182	PH	AX-109549321	454072801	1.21868e-06	2.90204
GLM-PH-247	6B	485044878-487632153	PH	AX-109837701	487033631	7.38353e-06	2.48953
GLM-PH-248	6B	519279620-523140779	PH	AX-111541903	520569717	3.57912e-05	2.13776
GLM-PH-249	6B	558536729-559536729	PH	AX-109923598	559036729	6.29979e-05	1.98331
GLM-PH-250	6B	578550088-579550088	PH	AX-111701491	579050088	4.372e-05	2.11031
GLM-PH-251	6B	645056090-646142816	PH	AX-110961097	645642816	8.45876e-05	1.92477
GLM-PH-252	6B	670495520-671495520	PH	AX-110365308	670995520	4.96085e-06	2.70647
GLM-PH-253	6B	682994566-687188568	PH	AX-89311736	686688568	8.20506e-08	3.5966
GLM-PH-254	6B	716919320-718383486	PH	AX-109295922	717883486	3.48296e-05	2.46143
GLM-PH-255	6D	7066205-8066205	PH	AX-111158013	7566205	2.71466e-05	2.20626
GLM-PH-256	6D	15699120-17809689	PH	AX-94386644	17309689	4.82254e-07	3.1172
GLM-PH-257	6D	25140562-26140562	PH	AX-110523832	25640562	9.61275e-06	2.81363
GLM-PH-258	6D	42557789-43557789	PH	AX-110386220	43057789	3.12975e-05	2.15029
GLM-PH-259	6D	65469129-66469129	PH	AX-110172044	65969129	5.11044e-05	2.04477
GLM-PH-260	6D	83580120-85149300	PH	AX-95012377	84080120	5.04266e-07	3.17172
GLM-PH-261	6D	101160081-102160081	PH	AX-111287721	101660081	5.09586e-09	4.10582
GLM-PH-262	6D	114288279-115788840	PH	AX-110240330	115288840	7.40314e-09	4.05303
GLM-PH-263	6D	123624808-124624808	PH	AX-111761852	124124808	5.56211e-10	4.59047
GLM-PH-264	6D	126510502-127510502	PH	AX-109993237	127010502	7.87867e-08	3.45696
GLM-PH-265	6D	140817391-141817391	PH	AX-110823687	141317391	8.80182e-07	2.98809
GLM-PH-266	6D	157948584-158948584	PH	AX-109946229	158448584	2.41369e-07	3.23429
GLM-PH-267	6D	173175620-174175620	PH	AX-111382817	173675620	5.93078e-07	3.02648
GLM-PH-268	6D	188915363-191924171	PH	AX-109108270	190147663	1.35171e-06	2.82903
GLM-PH-269	6D	196079940-198639141	PH	AX-109125695	196579940	1.00794e-06	2.99966
GLM-PH-270	6D	203252278-205722126	PH	AX-111082860	205222126	2.77386e-07	3.20946
GLM-PH-271	6D	222557276-223885443	PH	AX-109254540	223385443	3.2559e-07	3.2472
GLM-PH-272	6D	241218376-242218376	PH	AX-110331697	241718376	3.97178e-07	3.2066
GLM-PH-273	6D	264192344-271536992	PH	AX-109710886	265531705	2.26438e-07	3.27178
GLM-PH-274	6D	275618960-277598278	PH	AX-110808270	276118960	2.72072e-07	3.23977
GLM-PH-275	6D	280864342-282863245	PH	AX-109834623	281364342	7.78082e-09	4.03996
GLM-PH-276	6D	304236655-306851543	PH	AX-109884682	306351543	1.62199e-08	3.69309
GLM-PH-277	6D	323326494-325241110	PH	AX-110842726	323826494	1.31887e-06	2.8184
GLM-PH-278	6D	337742999-338742999	PH	AX-109651626	338242999	2.22646e-05	2.27274
GLM-PH-279	6D	350967055-351967055	PH	AX-110547683	351467055	1.50743e-05	2.32113
GLM-PH-280	6D	359668324-360668324	PH	AX-111356077	360168324	2.393e-06	2.75692
GLM-PH-281	6D	386610945-388725586	PH	AX-109793564	387249174	4.44398e-07	3.06642
GLM-PH-282	6D	389017072-413903913	PH	AX-95629513	409344077	1.23183e-10	5.00412
GLM-PH-283	6D	428423876-429423876	PH	AX-94431190	428923876	8.66057e-05	1.90276
GLM-PH-284	6D	450663747-452605268	PH	AX-94536963	452105268	6.99276e-08	3.57586
GLM-PH-285	6D	455392123-457252785	PH	AX-108754765	456752785	3.88759e-06	2.90592
GLM-PH-286	6D	469794538-471468983	PH	AX-95188473	470294538	1.42174e-06	2.89384
GLM-PH-287	7A	0-740249	PH	AX-110065319	240249	1.55527e-05	2.40133
GLM-PH-288	7A	40041932-41050120	PH	AX-108730415	40541932	7.01633e-07	3.06142
GLM-PH-289	7A	54625690-56665431	PH	AX-94968183	56165431	8.14009e-07	3.00783
GLM-PH-290	7A	61421863-62421863	PH	AX-110019035	61921863	5.70412e-06	2.54312
GLM-PH-291	7A	85122824-86395463	PH	AX-109277266	85895463	2.72076e-05	2.29638
GLM-PH-292	7A	92387464-93387464	PH	AX-109962702	92887464	2.82639e-06	2.61366
GLM-PH-293	7A	190799146-191799146	PH	AX-109887852	191299146	2.13666e-05	2.28319
GLM-PH-294	7A	238090134-239090134	PH	AX-94566917	238590134	8.72775e-05	1.98996
GLM-PH-295	7A	277834575-278834575	PH	AX-109481341	278334575	4.78546e-05	2.03797
GLM-PH-296	7A	553147870-554976448	PH	AX-109523239	553998164	1.97102e-05	2.27804
GLM-PH-297	7A	580933202-588015771	PH	AX-111223799	586489692	2.01515e-05	2.28111
GLM-PH-298	7A	604318756-615834470	PH	AX-109029162	604821808	1.3929e-07	3.47677
GLM-PH-299	7A	617192379-620379527	PH	AX-94699653	618182066	2.41334e-07	3.27817
GLM-PH-300	7A	644107462-647797155	PH	AX-108744623	644705586	2.47626e-08	3.88194
GLM-PH-301	7A	650126917-651126917	PH	AX-112287482	650626917	9.12737e-06	2.44085
GLM-PH-302	7A	669827217-671484783	PH	AX-108784724	670825306	6.87844e-08	3.50765
GLM-PH-303	7A	706991421-712593880	PH	AX-108819750	709388868	3.2166e-09	4.64729
GLM-PH-304	7A	726184544-727184544	PH	AX-95085276	726684544	2.97692e-05	2.34681
GLM-PH-305	7A	735281660-736281660	PH	AX-95141935	735781660	1.12877e-06	2.91954
GLM-PH-306	7B	8019566-9019566	PH	AX-89432390	8519566	9.68967e-05	1.86421
GLM-PH-307	7B	60559319-61559319	PH	AX-110670629	61059319	5.81993e-07	3.10362
GLM-PH-308	7B	353883521-354883521	PH	AX-110529564	354383521	2.38768e-05	2.21985
GLM-PH-309	7B	563681806-564681806	PH	AX-94540672	564181806	1.59703e-07	3.43355
GLM-PH-310	7B	607915827-609224783	PH	AX-111171468	608415827	5.58641e-07	3.08834
GLM-PH-311	7B	641385112-647632653	PH	AX-109286487	641885112	1.15987e-06	2.91384
GLM-PH-312	7B	710490966-711490966	PH	AX-95138275	710990966	8.12356e-05	1.95618
GLM-PH-313	7B	730937096-731937432	PH	AX-110495663	731437096	2.08113e-05	2.6069
GLM-PH-314	7B	745827312-746827312	PH	AX-94471706	746327312	1.16372e-05	2.50603
GLM-PH-315	7D	0-1741409	PH	AX-94595999	1090586	7.06898e-06	2.66694
GLM-PH-316	7D	22165405-25786806	PH	AX-110369704	24109457	7.36494e-10	4.6268
GLM-PH-317	7D	39780550-41661535	PH	AX-109301923	41159494	9.87859e-08	3.43694
GLM-PH-318	7D	51454865-52454865	PH	AX-110504662	51954865	2.99634e-05	2.06274
GLM-PH-319	7D	65003524-68939817	PH	AX-111061288	66537887	2.82416e-08	3.64451
GLM-PH-320	7D	122386492-123386492	PH	AX-111666261	122886492	4.08543e-05	2.14707
GLM-PH-321	7D	485327785-486337511	PH	AX-111647054	485837511	2.43999e-05	2.24282
GLM-PH-322	7D	490841292-491841292	PH	AX-94632750	491341292	3.6849e-06	2.83202
GLM-PH-323	7D	527633348-534256575	PH	AX-95249675	532625663	2.93843e-07	3.24331
GLM-PH-324	7D	556910165-557910165	PH	AX-94597958	557410165	7.87776e-05	1.96536
GLM-PH-325	7D	579035378-580035378	PH	AX-94519408	579535378	9.48075e-05	1.92201
GLM-PH-326	7D	615940886-618125372	PH	AX-94773048	616505996	4.14953e-08	3.77189
GLM-YPP-1	1A	13754821-15695812	YPP	AX-109295825	14647811	8.84834e-06	5.033
GLM-YPP-2	1A	20421485-21421485	YPP	AX-110517795	20921485	8.64996e-05	4.20787
GLM-YPP-3	1A	30324559-31324559	YPP	AX-109083888	30824559	4.93e-05	4.25715
GLM-YPP-4	1A	52021317-53021317	YPP	AX-110104777	52521317	4.47482e-05	4.2918
GLM-YPP-5	1A	77294587-78294696	YPP	AX-94598659	77794696	1.88999e-07	6.85705
GLM-YPP-6	1A	347134553-348134553	YPP	AX-94837039	347634553	7.66408e-07	6.1802
GLM-YPP-7	1A	354847266-355847266	YPP	AX-109529762	355347266	6.91922e-06	5.16237
GLM-YPP-8	1A	570935669-571935669	YPP	AX-110963732	571435669	5.64892e-06	5.88174
GLM-YPP-9	1B	86209650-87209650	YPP	AX-94416499	86709650	6.71617e-06	5.21361
GLM-YPP-10	1B	200148294-201148294	YPP	AX-95122596	200648294	5.89141e-05	4.14593
GLM-YPP-11	1B	332026814-333026814	YPP	AX-111687922	332526814	4.4231e-05	4.27364
GLM-YPP-12	1B	338113088-339113088	YPP	AX-111673163	338613088	9.16861e-06	5.04829
GLM-YPP-13	1B	387250407-388250407	YPP	AX-111058304	387750407	2.64018e-07	6.77489
GLM-YPP-14	1B	459449996-464614351	YPP	AX-111635283	459949996	5.7365e-05	4.18856
GLM-YPP-15	1B	580608948-581672415	YPP	AX-111120629	581172415	3.99334e-05	5.09735
GLM-YPP-16	1D	233424789-237826573	YPP	AX-94779519	237326573	3.51376e-06	5.4957
GLM-YPP-17	1D	250247211-251247211	YPP	AX-109461607	250747211	2.02469e-06	5.73409
GLM-YPP-18	1D	271818566-288583050	YPP	AX-95162347	280714052	1.55964e-06	5.93529
GLM-YPP-19	1D	303017146-304017146	YPP	AX-95256608	303517146	1.96193e-05	4.85743
GLM-YPP-20	1D	343388924-344389055	YPP	AX-94428961	343888924	6.56847e-05	4.0685
GLM-YPP-21	2A	57489846-58489846	YPP	AX-94838738	57989846	2.64578e-06	5.60481
GLM-YPP-22	2A	62640711-63804793	YPP	AX-108825327	63304793	3.65475e-05	4.36892
GLM-YPP-23	2A	71166111-72166111	YPP	AX-95012027	71666111	5.75656e-05	5.2311
GLM-YPP-24	2A	126495855-127495855	YPP	AX-95225651	126995855	4.76719e-07	6.38035
GLM-YPP-25	2A	133485314-134485314	YPP	AX-95658458	133985314	4.92244e-10	9.52685
GLM-YPP-26	2A	136756737-137756737	YPP	AX-94412427	137256737	1.06838e-08	8.15604
GLM-YPP-27	2A	169957388-170957388	YPP	AX-108883600	170457388	9.74247e-05	3.90786
GLM-YPP-28	2A	758598378-764182628	YPP	AX-94923884	759098388	3.69584e-06	6.126
GLM-YPP-29	2B	4149987-5222351	YPP	AX-95658833	4664212	1.99786e-05	4.63811
GLM-YPP-30	2B	10790988-15964656	YPP	AX-111630350	15464656	1.08271e-06	6.00025
GLM-YPP-31	2B	31135121-32404733	YPP	AX-109431181	31862639	2.49623e-06	6.1624
GLM-YPP-32	2B	88989255-93300330	YPP	AX-109936073	91130037	8.5726e-07	6.61408
GLM-YPP-33	2B	95047137-96047137	YPP	AX-111712946	95547137	5.4621e-07	6.3907
GLM-YPP-34	2B	99265626-105288245	YPP	AX-109290148	104068655	4.72196e-08	7.56524
GLM-YPP-35	2B	108150302-112700919	YPP	AX-110409899	110573152	1.4092e-06	5.96
GLM-YPP-36	2B	113546324-114546324	YPP	AX-111532603	114046324	2.427e-06	5.6482
GLM-YPP-37	2B	118186284-119186284	YPP	AX-109973489	118686284	1.92582e-06	5.78307
GLM-YPP-38	2B	121885187-122885187	YPP	AX-110634537	122385187	9.02419e-06	5.00474
GLM-YPP-39	2B	134697390-136197433	YPP	AX-94964288	135691635	1.81696e-07	7.0114
GLM-YPP-40	2B	155229513-159048077	YPP	AX-111712986	156605577	2.76493e-08	7.89749
GLM-YPP-41	2B	164745085-166444796	YPP	AX-111125864	165799636	1.08478e-06	6.03114
GLM-YPP-42	2B	167296329-190558766	YPP	AX-110122784	184602159	9.22814e-12	11.3752
GLM-YPP-43	2B	192306483-200032218	YPP	AX-108868410	194944209	4.71376e-10	9.62252
GLM-YPP-44	2B	210930913-212801452	YPP	AX-109618851	211430913	2.07829e-06	5.7102
GLM-YPP-45	2B	216122171-220951765	YPP	AX-110019735	217847174	7.03464e-06	5.40601
GLM-YPP-46	2B	223969401-224969401	YPP	AX-109966089	224469401	9.50579e-05	3.8996
GLM-YPP-47	2B	231056988-232056988	YPP	AX-110959236	231556988	9.12204e-05	3.97595
GLM-YPP-48	2B	245290707-246502380	YPP	AX-110952226	245821147	4.24116e-05	4.42147
GLM-YPP-49	2B	251272098-252272098	YPP	AX-108906381	251772098	8.73835e-05	3.92455
GLM-YPP-50	2B	312976082-313976082	YPP	AX-108855250	313476082	9.58167e-05	3.92173
GLM-YPP-51	2B	356094033-357094033	YPP	AX-109544464	356594033	9.67653e-05	3.92993
GLM-YPP-52	2B	430099387-431099387	YPP	AX-108859945	430599387	3.42948e-05	4.39806
GLM-YPP-53	2B	477096608-478098725	YPP	AX-111732183	477598725	6.37885e-06	5.19566
GLM-YPP-54	2B	484659539-485659595	YPP	AX-109021584	485159539	7.65091e-05	4.03628
GLM-YPP-55	2B	530640412-536199321	YPP	AX-111556955	534917181	3.35804e-05	4.52879
GLM-YPP-56	2B	544762983-545762983	YPP	AX-94512380	545262983	7.85402e-06	5.08167
GLM-YPP-57	2B	585389561-586389561	YPP	AX-108875200	585889561	5.98783e-05	4.17852
GLM-YPP-58	2B	624682316-625682316	YPP	AX-110587380	625182316	1.94125e-05	4.69658
GLM-YPP-59	2B	692870619-693870619	YPP	AX-94937789	693370619	3.66649e-05	4.54719
GLM-YPP-60	2B	734877225-735877225	YPP	AX-94418722	735377225	7.29383e-05	4.03261
GLM-YPP-61	2B	750833541-751833541	YPP	AX-108769501	751333541	1.57733e-08	9.41084
GLM-YPP-62	2B	771707588-773851930	YPP	AX-110450923	773150204	2.23988e-06	5.71372
GLM-YPP-63	2D	7795607-8795607	YPP	AX-94980194	8295607	6.27582e-05	4.1707
GLM-YPP-64	2D	9401598-10401598	YPP	AX-110498949	9901598	3.62812e-05	4.36544
GLM-YPP-65	2D	24046093-25046093	YPP	AX-111045226	24546093	5.60526e-06	5.24366
GLM-YPP-66	2D	36868002-37868002	YPP	AX-111794293	37368002	4.54492e-05	4.35199
GLM-YPP-67	2D	56141283-57141283	YPP	AX-111160916	56641283	3.7479e-06	5.47261
GLM-YPP-68	2D	59638061-60638061	YPP	AX-94758467	60138061	9.97713e-05	3.90547
GLM-YPP-69	2D	72600023-73822294	YPP	AX-108750412	73135964	3.95089e-06	5.39745
GLM-YPP-70	2D	120500079-121562644	YPP	AX-108751214	121062644	5.28295e-09	8.53253
GLM-YPP-71	2D	124936233-133772403	YPP	AX-95223107	127087742	5.42321e-11	10.7016
GLM-YPP-72	2D	220478002-221478002	YPP	AX-95178603	220978002	3.78243e-05	4.34458
GLM-YPP-73	2D	395141590-396141590	YPP	AX-94830989	395641590	4.16731e-05	4.36436
GLM-YPP-74	2D	476335767-477743267	YPP	AX-108937551	477243267	1.47512e-05	4.80548
GLM-YPP-75	2D	493812793-513598453	YPP	AX-108826933	506202528	1.69355e-06	5.84407
GLM-YPP-76	2D	532238096-533362934	YPP	AX-109775854	532862934	7.83925e-05	4.05288
GLM-YPP-77	2D	626176643-627306977	YPP	AX-110482010	626676643	8.20596e-05	4.00572
GLM-YPP-78	3A	7300423-8300423	YPP	AX-109976231	7800423	7.94665e-06	5.17986
GLM-YPP-79	3A	9807486-10859347	YPP	AX-110922721	10359347	5.31013e-05	4.17373
GLM-YPP-80	3A	54795573-55795573	YPP	AX-109580196	55295573	8.75483e-05	3.93511
GLM-YPP-81	3A	128022952-129022952	YPP	AX-94821106	128522952	5.4261e-05	4.46247
GLM-YPP-82	3A	234703123-235703123	YPP	AX-111269750	235203123	4.19387e-05	4.33251
GLM-YPP-83	3A	465552687-486743941	YPP	AX-110025042	466572662	4.83609e-08	7.471
GLM-YPP-84	3A	509009978-514431725	YPP	AX-109031825	511682540	2.75944e-07	6.97399
GLM-YPP-85	3A	521336784-533985481	YPP	AX-109283781	531631699	2.66767e-09	8.83035
GLM-YPP-86	3A	555786272-568070550	YPP	AX-111289231	561048420	8.25886e-10	9.41538
GLM-YPP-87	3A	597417348-598417348	YPP	AX-109279163	597917348	7.93415e-06	5.16405
GLM-YPP-88	3A	650998711-651998711	YPP	AX-94439666	651498711	6.32461e-05	4.18252
GLM-YPP-89	3A	652313230-653313230	YPP	AX-110991223	652813230	7.02197e-05	4.03704
GLM-YPP-90	3A	674681257-675681257	YPP	AX-109599733	675181257	6.68731e-05	4.12045
GLM-YPP-91	3B	44249849-45249849	YPP	AX-109840400	44749849	9.73041e-05	3.90071
GLM-YPP-92	3B	153968583-155399597	YPP	AX-111555229	154899597	4.04287e-10	9.61564
GLM-YPP-93	3B	278996357-279996357	YPP	AX-94649798	279496357	8.36788e-05	3.97455
GLM-YPP-94	3B	543381064-560377865	YPP	AX-94870648	544112163	1.15666e-07	7.06021
GLM-YPP-95	3B	618864781-619864781	YPP	AX-109821540	619364781	7.45001e-05	4.01699
GLM-YPP-96	3B	654922758-655922758	YPP	AX-111182843	655422758	9.16141e-05	3.92989
GLM-YPP-97	3B	695088325-696088325	YPP	AX-109283284	695588325	2.50745e-05	4.78637
GLM-YPP-98	3B	699868586-700868586	YPP	AX-108840941	700368586	7.47905e-05	4.03726
GLM-YPP-99	3B	784862127-785862127	YPP	AX-110086473	785362127	6.03017e-09	8.45976
GLM-YPP-100	3D	4485991-5485991	YPP	AX-111682643	4985991	2.54665e-05	5.17609
GLM-YPP-101	3D	9237248-10237248	YPP	AX-108848278	9737248	9.65368e-05	3.88703
GLM-YPP-102	3D	85853075-86853075	YPP	AX-111177405	86353075	2.77273e-06	5.63257
GLM-YPP-103	3D	115518722-116518722	YPP	AX-108965032	116018722	2.04449e-07	6.84342
GLM-YPP-104	3D	121380556-122380556	YPP	AX-109644497	121880556	7.55359e-05	4.07221
GLM-YPP-105	3D	323887795-324887795	YPP	AX-94483325	324387795	7.52736e-05	4.0229
GLM-YPP-106	3D	360072236-361082096	YPP	AX-94989113	360582096	4.06109e-05	4.3405
GLM-YPP-107	3D	390762852-391762852	YPP	AX-94483489	391262852	3.86693e-05	4.31799
GLM-YPP-108	3D	402190030-403257389	YPP	AX-109847424	402757389	2.95979e-06	5.56589
GLM-YPP-109	3D	418222707-428752164	YPP	AX-95219636	424011412	1.03924e-07	7.08729
GLM-YPP-110	3D	499704823-500704823	YPP	AX-109615182	500204823	1.80596e-05	4.69198
GLM-YPP-111	3D	516500666-517500666	YPP	AX-95233503	517000666	9.80174e-05	4.00899
GLM-YPP-112	4A	8404453-9404453	YPP	AX-111814689	8904453	4.86914e-05	4.46014
GLM-YPP-113	4A	28587348-29801358	YPP	AX-109945486	29186510	4.56873e-06	5.37906
GLM-YPP-114	4A	624747734-625747734	YPP	AX-94524696	625247734	2.47401e-05	4.53965
GLM-YPP-115	4A	701372744-702372744	YPP	AX-94943095	701872744	1.1806e-06	6.04282
GLM-YPP-116	4A	741501781-742501781	YPP	AX-94861334	742001781	3.76957e-06	6.14725
GLM-YPP-117	4B	263241990-264241990	YPP	AX-108978780	263741990	8.00572e-05	3.98749
GLM-YPP-118	4B	277910062-278910062	YPP	AX-95126724	278410062	6.92326e-05	4.07099
GLM-YPP-119	4B	467212145-468212145	YPP	AX-94599381	467712145	3.86181e-05	4.32939
GLM-YPP-120	4B	569648999-570648999	YPP	AX-109278580	570148999	3.78445e-06	5.51173
GLM-YPP-121	4B	580575606-587397430	YPP	AX-109967985	581075825	1.55062e-09	9.52166
GLM-YPP-122	4B	594369148-595775158	YPP	AX-111633176	595275158	4.58059e-05	4.29714
GLM-YPP-123	4B	628749050-629749050	YPP	AX-94643733	629249050	1.3052e-06	5.95091
GLM-YPP-124	4B	653514031-654514387	YPP	AX-109983021	654014387	1.39206e-05	5.08145
GLM-YPP-125	4D	3483968-4483968	YPP	AX-111684538	3983968	4.27629e-06	5.43271
GLM-YPP-126	4D	310697650-311697650	YPP	AX-111493016	311197650	6.55991e-05	4.4248
GLM-YPP-127	4D	439352107-440352107	YPP	AX-111168060	439852107	4.69603e-06	5.32254
GLM-YPP-128	5A	18170025-19170025	YPP	AX-94636373	18670025	2.88572e-06	5.54038
GLM-YPP-129	5A	444696051-459163036	YPP	AX-111563111	445626363	3.84669e-08	7.6664
GLM-YPP-130	5A	462369338-476956035	YPP	AX-109397245	472917952	2.46374e-08	7.78174
GLM-YPP-131	5A	480216712-482617662	YPP	AX-108877917	480785881	1.4965e-06	5.88818
GLM-YPP-132	5A	535081782-536355678	YPP	AX-109394143	535789015	1.35639e-05	4.88125
GLM-YPP-133	5B	18248808-21904607	YPP	AX-94496206	19459004	1.06808e-06	6.02064
GLM-YPP-134	5B	49981700-55992326	YPP	AX-86167273	55492326	1.21855e-05	4.91756
GLM-YPP-135	5B	60704578-61704578	YPP	AX-111649885	61204578	6.48053e-05	4.46423
GLM-YPP-136	5B	101071126-102071126	YPP	AX-109039622	101571126	3.86342e-05	4.38716
GLM-YPP-137	5B	142203166-143203166	YPP	AX-109277092	142703166	8.53435e-05	3.99209
GLM-YPP-138	5B	221592336-222592336	YPP	AX-111097087	222092336	8.60801e-05	4.03587
GLM-YPP-139	5B	235394526-236394526	YPP	AX-111622700	235894526	4.00897e-05	4.56681
GLM-YPP-140	5B	279083213-280083213	YPP	AX-109932109	279583213	5.31022e-05	4.1804
GLM-YPP-141	5B	388224698-389224698	YPP	AX-108811223	388724698	2.49973e-05	4.63324
GLM-YPP-142	5B	405674784-406674784	YPP	AX-95186514	406174784	7.55898e-05	4.09356
GLM-YPP-143	5B	437616183-438616183	YPP	AX-111257053	438116183	1.64042e-11	11.137
GLM-YPP-144	5B	446079826-447079826	YPP	AX-94901383	446579826	6.71688e-05	4.10837
GLM-YPP-145	5B	528544363-532405639	YPP	AX-110476088	529335662	1.33996e-05	4.97105
GLM-YPP-146	5B	557765838-558765838	YPP	AX-94410692	558265838	5.47258e-06	5.25925
GLM-YPP-147	5B	570074097-571074097	YPP	AX-95630876	570574097	7.27849e-08	7.2978
GLM-YPP-148	5B	672043928-673043928	YPP	AX-109290124	672543928	3.88962e-11	10.7518
GLM-YPP-149	5B	682315036-683315036	YPP	AX-110029343	682815036	4.8935e-09	8.57459
GLM-YPP-150	5B	684925439-693180373	YPP	AX-108772827	686763043	4.79887e-09	8.57252
GLM-YPP-151	5B	700373422-702977626	YPP	AX-94689613	701155315	3.36199e-06	5.48843
GLM-YPP-152	5D	998386-1998386	YPP	AX-110009985	1498386	1.44804e-05	4.88183
GLM-YPP-153	5D	26290825-29431995	YPP	AX-95168150	27009162	1.01864e-06	6.04427
GLM-YPP-154	5D	271402653-272402653	YPP	AX-110959905	271902653	9.08144e-06	5.00897
GLM-YPP-155	5D	345434664-346434664	YPP	AX-111628705	345934664	7.06916e-07	6.25908
GLM-YPP-156	5D	369951598-372608745	YPP	AX-95630191	370451598	2.53894e-08	7.7767
GLM-YPP-157	5D	429212715-430212715	YPP	AX-110984854	429712715	6.02687e-05	4.11669
GLM-YPP-158	5D	545429325-546429325	YPP	AX-94680643	545929325	8.87556e-05	4.00122
GLM-YPP-159	6A	8488120-9488120	YPP	AX-108739664	8988120	6.89778e-05	4.22386
GLM-YPP-160	6A	15202326-16883226	YPP	AX-108811705	16351177	1.68437e-08	8.32993
GLM-YPP-161	6A	29454219-30454219	YPP	AX-111505013	29954219	1.32838e-05	4.95957
GLM-YPP-162	6A	52993938-53993938	YPP	AX-111122020	53493938	8.92579e-05	3.95301
GLM-YPP-163	6A	65344078-66344078	YPP	AX-95237815	65844078	1.01409e-05	5.08629
GLM-YPP-164	6A	73203935-74203935	YPP	AX-110958564	73703935	2.41099e-06	5.70501
GLM-YPP-165	6A	76612363-77612363	YPP	AX-108951317	77112363	4.84964e-05	4.2428
GLM-YPP-166	6A	84205424-85417317	YPP	AX-109954743	84705424	3.32154e-05	4.66177
GLM-YPP-167	6A	97132009-98132009	YPP	AX-111520823	97632009	8.2084e-05	3.96606
GLM-YPP-168	6A	101377459-102377459	YPP	AX-111711038	101877459	9.67185e-05	3.93928
GLM-YPP-169	6A	115464400-116464400	YPP	AX-111584136	115964400	2.58509e-05	4.71611
GLM-YPP-170	6A	139121723-140182156	YPP	AX-111469531	139682156	2.48431e-05	4.56344
GLM-YPP-171	6A	236746417-239811102	YPP	AX-111592737	237246417	2.32124e-07	6.7194
GLM-YPP-172	6A	485275142-486275142	YPP	AX-94989867	485775142	8.18442e-08	7.25215
GLM-YPP-173	6A	498905849-499905849	YPP	AX-111512315	499405849	3.74274e-05	4.34308
GLM-YPP-174	6A	509758441-510758441	YPP	AX-94401336	510258441	5.81863e-05	4.14155
GLM-YPP-175	6A	555169527-556169527	YPP	AX-94421244	555669527	2.48137e-05	4.5108
GLM-YPP-176	6A	584487749-585666040	YPP	AX-95630259	584987749	9.24907e-06	5.04723
GLM-YPP-177	6A	612851078-615536697	YPP	AX-110085561	613926278	2.8635e-05	5.47588
GLM-YPP-178	6B	198552-6508563	YPP	AX-94919665	6008475	1.58455e-05	4.76971
GLM-YPP-179	6B	26133579-27905077	YPP	AX-94940485	26633579	7.54629e-10	9.32741
GLM-YPP-180	6B	39259670-40310923	YPP	AX-110368287	39802240	4.36696e-07	6.6283
GLM-YPP-181	6B	121287503-123450448	YPP	AX-109398995	122773309	3.16439e-06	5.5608
GLM-YPP-182	6B	133703136-134843009	YPP	AX-110167807	134203136	7.4304e-05	4.02237
GLM-YPP-183	6B	149710286-151705077	YPP	AX-109383539	150210286	1.62314e-05	4.76068
GLM-YPP-184	6B	156968603-159498305	YPP	AX-111674468	158854396	1.10152e-05	4.96893
GLM-YPP-185	6B	166506840-168570519	YPP	AX-109297565	168070519	2.28748e-05	4.64967
GLM-YPP-186	6B	185066502-186066502	YPP	AX-110117653	185566502	7.82059e-05	4.0493
GLM-YPP-187	6B	198507835-236536326	YPP	AX-111631831	212966263	1.56975e-07	7.01948
GLM-YPP-188	6B	251884012-252884012	YPP	AX-94825068	252384012	4.16478e-06	5.37816
GLM-YPP-189	6B	260285441-261285441	YPP	AX-94475631	260785441	1.09205e-06	6.00686
GLM-YPP-190	6B	309290917-310290917	YPP	AX-109478593	309790917	3.08866e-05	4.5781
GLM-YPP-191	6B	337427382-338427382	YPP	AX-109871569	337927382	5.28356e-05	4.24211
GLM-YPP-192	6B	381147566-382147566	YPP	AX-111453489	381647566	4.59769e-05	4.39447
GLM-YPP-193	6B	391985261-392985261	YPP	AX-110463016	392485261	3.29629e-05	4.53226
GLM-YPP-194	6B	410600099-411600099	YPP	AX-112289907	411100099	2.45591e-05	4.68714
GLM-YPP-195	6B	444515968-455932670	YPP	AX-109836061	454045049	1.00113e-06	6.15616
GLM-YPP-196	6B	460425788-467463167	YPP	AX-109581878	460925788	2.7022e-08	7.86614
GLM-YPP-197	6B	486699970-490208498	YPP	AX-109284586	487547313	2.24085e-05	4.58326
GLM-YPP-198	6B	510794183-511794183	YPP	AX-110054800	511294183	4.30135e-05	4.65629
GLM-YPP-199	6B	519853195-532240573	YPP	AX-110443424	524993945	8.85531e-08	7.17388
GLM-YPP-200	6B	543538205-567977155	YPP	AX-111017462	544900533	1.83812e-07	6.92393
GLM-YPP-201	6B	576740497-579550088	YPP	AX-111701491	579050088	4.7997e-06	5.34292
GLM-YPP-202	6B	596246792-597415348	YPP	AX-95121030	596915348	1.06967e-05	4.92319
GLM-YPP-203	6B	613810773-614810773	YPP	AX-111585764	614310773	6.27295e-05	4.21322
GLM-YPP-204	6B	624298729-633457118	YPP	AX-95237280	630599789	8.77893e-07	6.23434
GLM-YPP-205	6B	704883229-705883229	YPP	AX-94465213	705383229	5.42615e-05	4.38479
GLM-YPP-206	6D	14009924-16166519	YPP	AX-94788899	15357419	1.52008e-05	4.76626
GLM-YPP-207	6D	16354225-17354225	YPP	AX-110895770	16854225	4.90727e-08	8.06604
GLM-YPP-208	6D	23945404-24945404	YPP	AX-95185568	24445404	1.9947e-05	4.67248
GLM-YPP-209	6D	48773784-49773784	YPP	AX-110086144	49273784	2.48577e-05	4.55883
GLM-YPP-210	6D	101160081-121565394	YPP	AX-109883286	113507615	2.0082e-06	5.73565
GLM-YPP-211	6D	122653044-124624808	YPP	AX-110613841	123153044	2.30109e-05	4.58248
GLM-YPP-212	6D	126510502-127510502	YPP	AX-109993237	127010502	8.66253e-05	3.93325
GLM-YPP-213	6D	455810791-462966501	YPP	AX-108754765	456752785	5.06572e-06	6.30394
GLM-YPP-214	6D	466527942-470601615	YPP	AX-108800457	469025436	9.64927e-06	5.23911
GLM-YPP-215	7A	2925095-3925095	YPP	AX-94384008	3425095	9.76772e-05	4.30751
GLM-YPP-216	7A	14273453-16514146	YPP	AX-109509652	15079887	1.29722e-05	5.00936
GLM-YPP-217	7A	35596646-38224695	YPP	AX-110062747	36164152	4.9306e-05	4.32331
GLM-YPP-218	7A	53115835-54115835	YPP	AX-89456951	53615835	8.08761e-05	4.05699
GLM-YPP-219	7A	84237352-85365706	YPP	AX-110401549	84865706	6.74827e-06	5.13974
GLM-YPP-220	7A	150384452-151384452	YPP	AX-109559944	150884452	7.53552e-05	3.99305
GLM-YPP-221	7A	190799146-191799146	YPP	AX-109887852	191299146	8.00484e-05	4.00293
GLM-YPP-222	7A	534929964-535929964	YPP	AX-108947028	535429964	2.05515e-07	6.771
GLM-YPP-223	7A	554533912-555533912	YPP	AX-111453109	555033912	7.9148e-05	3.99042
GLM-YPP-224	7A	611049653-625305783	YPP	AX-108808849	618270207	2.68442e-06	5.91883
GLM-YPP-225	7A	670917142-675822798	YPP	AX-108735843	674267755	2.04469e-05	4.67186
GLM-YPP-226	7A	693868515-694868515	YPP	AX-109979707	694368515	5.07142e-06	5.29016
GLM-YPP-227	7A	730249810-731249810	YPP	AX-94412202	730749810	6.14411e-05	4.19564
GLM-YPP-228	7B	0-1105826	YPP	AX-110629552	427241	1.73775e-05	4.77257
GLM-YPP-229	7B	6533758-7818575	YPP	AX-109294715	7033758	2.96356e-05	4.46404
GLM-YPP-230	7B	17165860-18165860	YPP	AX-109361944	17665860	7.11411e-05	4.04575
GLM-YPP-231	7B	81193246-82193246	YPP	AX-95252450	81693246	4.93608e-06	5.32689
GLM-YPP-232	7B	91513109-92513109	YPP	AX-109345726	92013109	4.85619e-05	4.2604
GLM-YPP-233	7B	375888391-376888391	YPP	AX-94625707	376388391	6.01628e-05	4.11377
GLM-YPP-234	7B	471828231-472828231	YPP	AX-94797486	472328231	2.00478e-05	4.65406
GLM-YPP-235	7B	583805203-586375066	YPP	AX-109312407	585875066	5.97825e-06	5.29666
GLM-YPP-236	7B	634507645-635507645	YPP	AX-110511596	635007645	7.0121e-05	4.3934
GLM-YPP-237	7B	649628018-653447272	YPP	AX-109367387	651178054	2.62146e-07	6.73965
GLM-YPP-238	7B	657699624-666249693	YPP	AX-94439115	660238198	4.19446e-07	6.55786
GLM-YPP-239	7B	700330221-701676818	YPP	AX-111090909	701044327	5.5671e-05	4.90475
GLM-YPP-240	7D	1940938-2940938	YPP	AX-109790015	2440938	7.40592e-06	5.326
GLM-YPP-241	7D	10926234-11926234	YPP	AX-95154997	11426234	2.16255e-05	4.86197
GLM-YPP-242	7D	83931328-84931328	YPP	AX-94733466	84431328	5.46975e-05	4.28353
GLM-YPP-243	7D	490841292-491841292	YPP	AX-94632750	491341292	1.65744e-05	4.88683
GLM-YPP-244	7D	531119885-541377370	YPP	AX-108981456	540853528	8.82414e-06	5.0319
GLM-YPP-245	7D	577965235-588536980	YPP	AX-94544609	587926944	4.12399e-07	6.51085
GLM-YPP-246	7D	611095107-620165916	YPP	AX-108729389	619665916	2.49318e-07	6.70017
GLM-CT-1	1A	13577863-14577863	CT	AX-94771964	14077863	5.65509e-05	4.84349
GLM-CT-2	1A	14006464-15006464	CT	AX-95134745	14506464	3.52033e-06	6.4172
GLM-CT-3	1A	19870520-21408809	CT	AX-108855026	20464387	3.76972e-06	6.37823
GLM-CT-4	1A	30654969-31654969	CT	AX-94500543	31154969	3.72216e-05	5.01637
GLM-CT-5	1A	292290445-308712793	CT	AX-110618627	296941289	8.99311e-07	7.40056
GLM-CT-6	1A	497405427-501524123	CT	AX-109640918	497995694	8.0474e-07	8.29656
GLM-CT-7	1A	552407672-553407672	CT	AX-94497759	552907672	5.00909e-05	4.89049
GLM-CT-8	1B	14280708-15280708	CT	AX-111115115	14780708	1.18441e-05	6.00044
GLM-CT-9	1B	18808415-19808415	CT	AX-110461479	19308415	6.53166e-05	4.96119
GLM-CT-10	1B	329699518-330699518	CT	AX-110960997	330199518	9.68756e-06	5.75438
GLM-CT-11	1B	335473874-336473874	CT	AX-110531706	335973874	2.22543e-05	5.28454
GLM-CT-12	1B	461397078-462397078	CT	AX-94433579	461897078	1.97363e-05	5.73631
GLM-CT-13	1B	633656103-637237843	CT	AX-111591466	634156103	7.73593e-06	5.98007
GLM-CT-14	1B	651373876-652798562	CT	AX-108865719	651873876	5.77809e-05	4.8188
GLM-CT-15	1D	18090926-19090926	CT	AX-94670363	18590926	5.28309e-05	4.83295
GLM-CT-16	1D	225953874-230380292	CT	AX-110450379	226453874	3.86628e-06	6.22357
GLM-CT-17	1D	247700373-249903869	CT	AX-94890395	248200373	1.41363e-06	7.07644
GLM-CT-18	1D	398823773-399823773	CT	AX-110517948	399323773	6.86824e-06	5.97075
GLM-CT-19	1D	402568802-403568802	CT	AX-111143912	403068802	1.22531e-05	5.71146
GLM-CT-20	1D	456155073-457155073	CT	AX-94933413	456655073	3.45665e-05	5.12917
GLM-CT-21	1D	460921736-462553179	CT	AX-94816336	461421736	1.3306e-05	5.56878
GLM-CT-22	1D	469456702-470456702	CT	AX-111486622	469956702	9.70887e-05	4.5841
GLM-CT-23	2A	101522156-102522156	CT	AX-94973629	102022156	7.19052e-06	5.9054
GLM-CT-24	2A	732768094-733785963	CT	AX-111626325	733285963	2.04798e-05	5.35762
GLM-CT-25	2B	334881675-335881675	CT	AX-95633783	335381675	4.60173e-06	6.1175
GLM-CT-26	2B	682349357-696340323	CT	AX-94874778	690033560	2.03391e-06	6.80137
GLM-CT-27	2B	714023294-716426887	CT	AX-94971463	715926887	4.4782e-05	4.94387
GLM-CT-28	2D	4097645-11719866	CT	AX-109262508	11219866	1.13602e-05	6.53528
GLM-CT-29	2D	570557793-596506074	CT	AX-110283567	577059245	2.5326e-06	6.46877
GLM-CT-30	2D	634178294-635178294	CT	AX-111614833	634678294	4.5918e-05	4.98048
GLM-CT-31	2D	638575793-639579617	CT	AX-109372179	639079617	2.10768e-05	5.41774
GLM-CT-32	3A	78899712-79899712	CT	AX-109853943	79399712	6.81927e-05	4.69026
GLM-CT-33	3B	239042741-240042741	CT	AX-110506947	239542741	8.80637e-06	6.11006
GLM-CT-34	3B	433805427-434805427	CT	AX-94381338	434305427	7.4229e-05	4.65847
GLM-CT-35	3B	447509795-448509795	CT	AX-110963337	448009795	1.58621e-05	6.02576
GLM-CT-36	3D	276038450-277038450	CT	AX-95629428	276538450	6.04101e-05	4.81644
GLM-CT-37	4A	500760795-501760795	CT	AX-110565066	501260795	9.3322e-05	4.51194
GLM-CT-38	4A	521367800-522367800	CT	AX-95138832	521867800	6.79661e-05	4.70075
GLM-CT-39	4A	597932023-599091803	CT	AX-94776677	598591803	1.82553e-05	5.41818
GLM-CT-40	4B	7262446-11093231	CT	AX-95220847	7771044	9.76405e-05	4.49057
GLM-CT-41	4D	4820507-5820752	CT	AX-94719790	5320507	5.1927e-05	4.84708
GLM-CT-42	4D	56572237-57572237	CT	AX-94649262	57072237	2.4393e-05	5.37496
GLM-CT-43	5A	18185972-19189484	CT	AX-94538623	18689484	2.46754e-05	5.87284
GLM-CT-44	5A	29909219-31125744	CT	AX-110100306	30409219	4.26684e-05	4.93739
GLM-CT-45	5A	29910682-31125744	CT	AX-108765083	30410682	7.11729e-05	4.72816
GLM-CT-46	5A	39428718-40428718	CT	AX-109929811	39928718	4.20331e-17	19.7974
GLM-CT-47	5B	291500101-295876443	CT	AX-109867473	294091550	1.9668e-06	6.69936
GLM-CT-48	5B	308528357-340842712	CT	AX-111214528	313276104	2.70691e-06	6.45892
GLM-CT-49	5B	477819288-479859734	CT	AX-111662960	478319288	3.6217e-05	5.53295
GLM-CT-50	5D	3253245-4253245	CT	AX-94840399	3753245	3.12021e-05	5.13316
GLM-CT-51	5D	42917137-43917137	CT	AX-110552996	43417137	5.16646e-05	4.95479
GLM-CT-52	5D	45632977-46632977	CT	AX-109873112	46132977	9.7814e-05	4.61579
GLM-CT-53	5D	271402653-272402653	CT	AX-110959905	271902653	7.4634e-05	4.63098
GLM-CT-54	5D	276634555-277753992	CT	AX-111724297	277134555	4.65603e-06	6.21457
GLM-CT-55	5D	368328499-369328499	CT	AX-109318063	368828499	7.81614e-05	4.73495
GLM-CT-56	5D	398720068-399720068	CT	AX-109546254	399220068	6.98641e-05	4.81992
GLM-CT-57	5D	506804661-507804661	CT	AX-94445251	507304661	8.772e-05	4.66614
GLM-CT-58	5D	549685813-550685813	CT	AX-94520919	550185813	4.04073e-06	6.69187
GLM-CT-59	5D	556538011-557538011	CT	AX-86164108	557038011	7.64773e-05	4.60529
GLM-CT-60	6A	15202326-16883226	CT	AX-111677613	16229661	2.85205e-08	9.01248
GLM-CT-61	6A	501318360-502383410	CT	AX-95089938	501818360	5.7777e-06	6.05192
GLM-CT-62	6A	569497697-570497697	CT	AX-94575839	569997697	9.72399e-05	4.77178
GLM-CT-63	6B	26133579-27905077	CT	AX-94940485	26633579	1.61298e-07	7.94863
GLM-CT-64	6B	232527103-233527103	CT	AX-95252229	233027103	4.46127e-05	5.17129
GLM-CT-65	6B	693752122-694752122	CT	AX-110044861	694252122	1.91763e-05	5.4549
GLM-CT-66	6D	14009924-16166519	CT	AX-109021613	15383719	2.43438e-07	7.7357
GLM-CT-67	6D	324283204-325283204	CT	AX-94563352	324783204	5.32204e-05	5.01275
GLM-CT-68	7A	13878398-14878398	CT	AX-109847521	14378398	6.73116e-06	6.71232
GLM-CT-69	7A	35191534-36751030	CT	AX-111624636	35773513	3.4673e-05	5.11869
GLM-CT-70	7A	123421815-124421815	CT	AX-110446375	123921815	5.06743e-05	4.85807
GLM-CT-71	7A	497241180-498241180	CT	AX-94491480	497741180	2.30343e-05	5.31423
GLM-CT-72	7A	700022853-701941971	CT	AX-109440573	701265967	1.60168e-06	6.84381
GLM-CT-73	7B	5757111-10257770	CT	AX-109583789	6461402	8.51179e-06	5.81239
GLM-CT-74	7B	699337395-700337395	CT	AX-94622179	699837395	2.93385e-05	5.22075
GLM-CT-75	7B	724978340-725978340	CT	AX-108779815	725478340	8.78301e-05	4.74252
GLM-CT-76	7B	732476105-733483816	CT	AX-111572804	732976988	3.28557e-05	5.37004
GLM-CT-77	7D	21963878-22963878	CT	AX-110434802	22463878	1.23766e-05	5.66375
GLM-CT-78	7D	64391733-65391733	CT	AX-95220232	64891733	3.73025e-05	5.00854
GLM-CT-79	7D	501538803-502538803	CT	AX-108754470	502038803	4.45484e-05	4.99767
GLM-CT-80	7D	530426214-531426260	CT	AX-94889394	530926214	2.6013e-05	5.33925
GLM-CT-81	7D	610318651-611353749	CT	AX-89618652	610818651	3.69189e-05	5.07729
GLM-CT-82	7D	629556828-630700193	CT	AX-94477332	630187176	4.49766e-06	6.41146
GLM-RDB-1	1A	354043298-355043298	RDB	AX-94399653	354543298	5.97328e-05	4.76201
GLM-RDB-2	1A	432474873-438792582	RDB	AX-95660986	432974885	4.12606e-05	4.95622
GLM-RDB-3	1B	451232029-453258846	RDB	AX-110089424	452758846	3.9244e-05	4.9709
GLM-RDB-4	1B	476916787-477916787	RDB	AX-109460269	477416787	8.43919e-05	4.58653
GLM-RDB-5	1D	335081164-337052135	RDB	AX-112286193	336552135	2.05769e-05	5.32556
GLM-RDB-6	2A	57489846-59044364	RDB	AX-94838738	57989846	2.75486e-07	7.71516
GLM-RDB-7	2A	763973986-764973986	RDB	AX-94633858	764473986	4.94466e-05	5.47133
GLM-RDB-8	2B	88989255-91630037	RDB	AX-108998124	89545046	1.96948e-07	7.99208
GLM-RDB-9	2B	197102914-198102914	RDB	AX-110462692	197602914	3.74753e-05	5.06871
GLM-RDB-10	2B	797636564-798636564	RDB	AX-94481482	798136564	2.7193e-06	7.07283
GLM-RDB-11	2D	56038934-57141283	RDB	AX-111160916	56641283	2.48997e-07	7.81081
GLM-RDB-12	3A	679160599-680166477	RDB	AX-110019810	679666477	1.84383e-05	5.43559
GLM-RDB-13	3B	744101095-745939679	RDB	AX-109961261	745439679	1.52419e-05	5.519
GLM-RDB-14	3D	499704823-500704823	RDB	AX-109615182	500204823	1.7727e-06	6.67253
GLM-RDB-15	3D	560053172-561053172	RDB	AX-111715272	560553172	3.3891e-05	5.11056
GLM-RDB-16	4A	618068633-619150107	RDB	AX-109995392	618620381	2.33498e-05	5.28798
GLM-RDB-17	4B	12012709-14514708	RDB	AX-108829168	14014708	1.83237e-05	5.40336
GLM-RDB-18	4B	14928650-15928650	RDB	AX-111536988	15428650	9.56115e-05	4.49044
GLM-RDB-19	5A	475249995-476249995	RDB	AX-110418098	475749995	5.01076e-05	4.86617
GLM-RDB-20	5B	19176772-20176772	RDB	AX-89667390	19676772	9.66442e-05	4.55434
GLM-RDB-21	5B	573313676-574313676	RDB	AX-108771865	573813676	8.165e-05	4.33436
GLM-RDB-22	6A	8840076-12780808	RDB	AX-108799630	11565838	1.20825e-06	7.53178
GLM-RDB-23	6A	15234221-16881550	RDB	AX-110520701	15932822	4.29309e-07	7.83857
GLM-RDB-24	6B	15242509-19627024	RDB	AX-108781734	19127024	3.94841e-06	6.29486
GLM-RDB-25	6B	26133579-27905077	RDB	AX-94940485	26633579	2.25432e-06	6.55328
GLM-RDB-26	6D	8067855-10823102	RDB	AX-111579396	9552111	1.00601e-05	7.1389
GLM-RDB-27	6D	14857419-15857419	RDB	AX-94788899	15357419	3.5582e-05	5.04358
GLM-RDB-28	7D	12046378-13524205	RDB	AX-95133359	12546378	5.82525e-05	4.78515
GLM-RDG-1	1A	13542392-14581507	RDG	AX-89507305	14046385	1.88803e-05	5.47817
GLM-RDG-2	1A	19870474-20929291	RDG	AX-111834482	20370474	8.15155e-05	4.7666
GLM-RDG-3	1B	386857323-387857323	RDG	AX-109931463	387357323	9.37241e-05	4.77952
GLM-RDG-4	1B	418466447-419466447	RDG	AX-111613330	418966447	2.73116e-05	6.00088
GLM-RDG-5	1D	17934544-18934544	RDG	AX-108977627	18434544	7.53872e-05	4.72708
GLM-RDG-6	2A	57489846-58489846	RDG	AX-94838738	57989846	6.73401e-05	4.79487
GLM-RDG-7	2A	733061907-734061907	RDG	AX-89549388	733561907	8.07869e-05	4.86172
GLM-RDG-8	2A	763973986-765401148	RDG	AX-94633858	764473986	1.10821e-06	7.95109
GLM-RDG-9	2B	13257936-14311019	RDG	AX-111763525	13798357	2.79339e-05	5.44651
GLM-RDG-10	2B	88989375-90527904	RDG	AX-94500252	89491810	1.3071e-05	5.76506
GLM-RDG-11	2B	101914124-102914124	RDG	AX-110090671	102414124	4.77583e-05	5.87331
GLM-RDG-12	2B	797636564-798636564	RDG	AX-94481482	798136564	4.23556e-05	5.53763
GLM-RDG-13	2D	24046093-25046093	RDG	AX-111045226	24546093	1.30928e-05	5.73045
GLM-RDG-14	2D	28994049-29994049	RDG	AX-111568349	29494049	2.68819e-06	7.84216
GLM-RDG-15	2D	56141283-57141283	RDG	AX-111160916	56641283	5.04672e-05	5.00723
GLM-RDG-16	2D	638579617-639579617	RDG	AX-109372179	639079617	5.92303e-05	4.96648
GLM-RDG-17	2D	639804026-640804026	RDG	AX-111174486	640304026	6.40855e-05	5.02716
GLM-RDG-18	3B	783988200-784988200	RDG	AX-94628655	784488200	4.86359e-05	5.10334
GLM-RDG-19	3D	268784202-269784202	RDG	AX-94685074	269284202	2.19814e-05	5.73541
GLM-RDG-20	3D	613235962-614235962	RDG	AX-94975215	613735962	2.74173e-05	5.28654
GLM-RDG-21	4A	743344788-745016707	RDG	AX-110488764	743844788	1.7359e-05	6.68035
GLM-RDG-22	5A	39428718-40428718	RDG	AX-109929811	39928718	3.19128e-07	8.03435
GLM-RDG-23	5D	271402653-272402653	RDG	AX-110959905	271902653	5.39586e-06	6.19113
GLM-RDG-24	5D	543193194-544193194	RDG	AX-94624117	543693194	5.55675e-05	5.27875
GLM-RDG-25	6A	15202326-16883226	RDG	AX-110520701	15932822	2.79466e-07	8.27536
GLM-RDG-26	6B	0-6773500	RDG	AX-109841787	6244580	2.71004e-05	5.3761
GLM-RDG-27	6B	26133579-27905077	RDG	AX-94940485	26633579	3.54313e-06	6.42331
GLM-RDG-28	6B	132366700-134341184	RDG	AX-110922903	133783417	3.50667e-05	5.21942
GLM-RDG-29	6B	269254922-270254922	RDG	AX-109424911	269754922	8.16633e-05	4.93918
GLM-RDG-30	6B	353069555-354069555	RDG	AX-109284093	353569555	7.06202e-05	4.77081
GLM-RDG-31	6D	1906127-3526012	RDG	AX-108872581	2941933	2.79334e-05	5.43267
GLM-RDG-32	6D	14009924-16166519	RDG	AX-94788899	15357419	9.60637e-06	5.87121
GLM-RDG-33	7A	11903239-12903239	RDG	AX-110026583	12403239	9.78987e-05	4.58016
GLM-RDG-34	7A	13878398-14878398	RDG	AX-109847521	14378398	3.51821e-05	5.8768
GLM-RDG-35	7A	727321597-728321597	RDG	AX-110386870	727821597	9.63394e-05	4.67986
GLM-RDG-36	7B	32387724-33387724	RDG	AX-110984150	32887724	6.65792e-05	4.80814
GLM-RDG-37	7B	662174570-663174729	RDG	AX-94692113	662674575	5.62112e-05	4.917
GLM-RDG-38	7D	0-837357	RDG	AX-94794137	337357	4.21259e-05	5.53103
GLM-RDG-39	7D	12046378-13524205	RDG	AX-108824829	12826308	7.87807e-05	4.69923
GLM-RDG-40	7D	97546972-98546972	RDG	AX-109965911	98046972	9.3758e-05	4.61992
GLM-RDG-41	7D	387415811-388415811	RDG	AX-95011570	387915811	9.60925e-05	4.92677
GLM-RDWB-1	1B	321604879-322604879	RDWB	AX-111452897	322104879	5.49847e-07	7.32949
GLM-RDWB-2	1B	389053020-390053020	RDWB	AX-110096302	389553020	1.30215e-05	5.56677
GLM-RDWB-3	1D	427271926-428271926	RDWB	AX-94865294	427771926	2.33435e-05	5.23152
GLM-RDWB-4	2A	27122625-30089474	RDWB	AX-112286460	29589474	5.26483e-05	4.81856
GLM-RDWB-5	2A	714840307-719785397	RDWB	AX-110463175	719285397	3.80421e-05	4.87255
GLM-RDWB-6	2B	40391229-44911251	RDWB	AX-108746261	41451610	9.79002e-08	8.20495
GLM-RDWB-7	2B	99005033-100005100	RDWB	AX-110454040	99505033	6.30548e-05	4.64657
GLM-RDWB-8	2B	386630069-387630069	RDWB	AX-94502469	387130069	6.18151e-05	4.66576
GLM-RDWB-9	2B	529917467-530917467	RDWB	AX-109415137	530417467	6.54328e-05	4.59976
GLM-RDWB-10	2B	564378196-565413297	RDWB	AX-109880469	564907772	5.88479e-05	4.70246
GLM-RDWB-11	2B	571013433-572013433	RDWB	AX-111023561	571513433	8.16545e-05	4.49097
GLM-RDWB-12	2B	589379908-590379908	RDWB	AX-86185528	589879908	4.68217e-05	4.9126
GLM-RDWB-13	2B	608788201-609788201	RDWB	AX-111063056	609288201	8.13252e-05	4.60126
GLM-RDWB-14	2D	26002538-27002538	RDWB	AX-94639618	26502538	4.63961e-07	7.42338
GLM-RDWB-15	3D	67576993-68576993	RDWB	AX-109498293	68076993	8.45195e-06	5.6904
GLM-RDWB-16	3D	380681617-381681617	RDWB	AX-94485507	381181617	8.30613e-06	5.67922
GLM-RDWB-17	4B	34289667-35289667	RDWB	AX-94635731	34789667	8.45195e-06	5.6904
GLM-RDWB-18	4B	534549518-535579706	RDWB	AX-109304786	535079706	6.85659e-05	4.73882
GLM-RDWB-19	4B	660037912-661084974	RDWB	AX-110501971	660582757	3.17861e-06	6.29612
GLM-RDWB-20	4D	469391481-470391481	RDWB	AX-111567243	469891481	1.22529e-05	5.52562
GLM-RDWB-21	5B	12674786-13691602	RDWB	AX-111611290	13187519	2.00299e-05	5.35717
GLM-RDWB-22	5B	242957758-243957758	RDWB	AX-110947511	243457758	6.58923e-05	4.86048
GLM-RDWB-23	5B	701751949-703386631	RDWB	AX-110015839	702252309	4.00172e-05	4.98982
GLM-RDWB-24	5D	448775330-449775330	RDWB	AX-110626884	449275330	8.30613e-06	5.67922
GLM-RDWB-25	6A	79459906-80459906	RDWB	AX-108986967	79959906	1.28315e-05	6.19729
GLM-RDWB-26	6A	132914173-133914173	RDWB	AX-94484005	133414173	7.37174e-06	5.81263
GLM-RDWB-27	6A	169519338-170519338	RDWB	AX-94805046	170019338	9.58077e-05	4.43298
GLM-RDWB-28	6A	281962977-282962977	RDWB	AX-108847792	282462977	1.21804e-06	6.92315
GLM-RDWB-29	6B	31232810-32232810	RDWB	AX-111545041	31732810	3.81948e-07	7.44734
GLM-RDWB-30	6B	124296686-125909392	RDWB	AX-89550496	124993750	5.37524e-05	4.71994
GLM-RDWB-31	6B	648325031-657020804	RDWB	AX-109373104	655062923	1.67022e-05	5.44088
GLM-RDWB-32	6D	46402469-47402469	RDWB	AX-111456926	46902469	4.73958e-05	4.81711
GLM-RDWB-33	6D	55133249-56133249	RDWB	AX-94643532	55633249	4.1112e-05	4.86566
GLM-RDWB-34	6D	110938979-111938979	RDWB	AX-94766412	111438979	1.85484e-06	6.52149
GLM-RDWB-35	6D	295848533-296848533	RDWB	AX-109541422	296348533	8.81673e-06	5.66572
GLM-RDWB-36	6D	433207737-434207737	RDWB	AX-109490484	433707737	4.9311e-05	4.80068
GLM-RDWB-37	6D	470594232-471594232	RDWB	AX-111460050	471094232	4.82909e-05	4.81017
GLM-RDWB-38	7A	712122845-718437781	RDWB	AX-110368488	717937781	1.43942e-05	5.53093
GLM-RDWB-39	7B	87204866-100702483	RDWB	AX-109362534	87704866	5.31736e-05	4.80337
GLM-RDWB-40	7B	484026420-485026420	RDWB	AX-94499583	484526420	4.17537e-06	6.23884
GLM-RDWB-41	7B	705395219-706498793	RDWB	AX-95224510	705895220	1.51668e-05	5.46049
GLM-RDWB-42	7B	741647058-742647058	RDWB	AX-109860712	742147058	4.75708e-05	4.82519
GLM-RDWB-43	7D	613664172-614664172	RDWB	AX-94681264	614164172	1.91287e-05	5.36594
GLM-RDWB-44	7D	617237411-618237411	RDWB	AX-110089701	617737411	9.90307e-05	4.39792
GLM-RDWB-45	7D	625022674-626022674	RDWB	AX-94540506	625522674	8.30613e-06	5.67922
GLM-RDWG-1	1A	443930833-444930833	RDWG	AX-110709408	444430833	1.56909e-06	6.76443
GLM-RDWG-2	1A	462277777-463277777	RDWG	AX-110976368	462777777	8.22586e-05	4.56662
GLM-RDWG-3	1A	541861424-544888996	RDWG	AX-111640129	544196246	3.46667e-07	7.65547
GLM-RDWG-4	1D	4948380-5948380	RDWG	AX-94683262	5448380	6.69974e-05	4.85027
GLM-RDWG-5	1D	392111164-393111164	RDWG	AX-109967609	392611164	6.74195e-05	4.61579
GLM-RDWG-6	1D	443464094-444464094	RDWG	AX-111839838	443964094	5.48343e-05	4.7559
GLM-RDWG-7	1D	446157791-447157791	RDWG	AX-111157154	446657791	4.19306e-05	4.88321
GLM-RDWG-8	1D	448152601-449156300	RDWG	AX-94805094	448656300	5.10945e-06	6.00684
GLM-RDWG-9	2A	7296904-8298728	RDWG	AX-109880304	7798728	5.42681e-05	4.74779
GLM-RDWG-10	2A	29078694-30089474	RDWG	AX-112286460	29589474	9.33662e-06	5.81276
GLM-RDWG-11	2A	33199205-34199205	RDWG	AX-89500688	33699205	1.4303e-06	6.80692
GLM-RDWG-12	2A	35637919-36637919	RDWG	AX-111029144	36137919	5.1768e-05	5.00032
GLM-RDWG-13	2A	61644190-62703703	RDWG	AX-110676263	62203703	5.90464e-05	4.74151
GLM-RDWG-14	2A	62640711-63804793	RDWG	AX-108825327	63304793	5.54689e-05	4.74402
GLM-RDWG-15	2A	128976011-129976011	RDWG	AX-111163716	129476011	7.49919e-05	4.62803
GLM-RDWG-16	2A	703182778-706304825	RDWG	AX-109989722	704750342	1.32359e-05	5.55624
GLM-RDWG-17	2A	718778664-719805028	RDWG	AX-108888319	719305028	4.33823e-05	5.71313
GLM-RDWG-18	2B	16729903-17729903	RDWG	AX-94399115	17229903	4.00572e-05	5.06689
GLM-RDWG-19	2B	43132145-44132145	RDWG	AX-110618419	43632145	6.69577e-07	7.23799
GLM-RDWG-20	2B	227181903-228181903	RDWG	AX-109506349	227681903	5.84011e-07	7.28537
GLM-RDWG-21	2B	386629988-387630101	RDWG	AX-94621779	387129988	2.58446e-06	6.77209
GLM-RDWG-22	2B	529917467-530917467	RDWG	AX-109415137	530417467	1.84575e-05	5.31027
GLM-RDWG-23	2B	649034273-650034273	RDWG	AX-111496721	649534273	1.95932e-06	6.5352
GLM-RDWG-24	2B	674847492-675850383	RDWG	AX-94593820	675347492	5.47331e-05	4.83056
GLM-RDWG-25	2B	695340294-697064752	RDWG	AX-94845062	695840294	5.63067e-05	4.83092
GLM-RDWG-26	2B	724964575-725964575	RDWG	AX-108964228	725464575	4.77531e-05	5.04635
GLM-RDWG-27	2B	775951880-777197483	RDWG	AX-110906971	776587481	3.3038e-05	5.02271
GLM-RDWG-28	2D	14147053-15147053	RDWG	AX-110617382	14647053	6.98805e-05	4.60634
GLM-RDWG-29	2D	15460084-17512132	RDWG	AX-108872097	15964460	3.56787e-05	5.81131
GLM-RDWG-30	2D	17804100-18804100	RDWG	AX-111755874	18304100	8.95286e-05	4.59352
GLM-RDWG-31	2D	18131170-19203301	RDWG	AX-111149022	18703301	2.17176e-06	6.496
GLM-RDWG-32	2D	26271462-28427235	RDWG	AX-109028564	27919439	3.12023e-06	6.39054
GLM-RDWG-33	2D	33778725-35581653	RDWG	AX-111615190	35081653	7.31466e-05	4.63418
GLM-RDWG-34	3A	1438546-6546501	RDWG	AX-109099541	1938546	1.58608e-05	5.63945
GLM-RDWG-35	3B	7540778-14356264	RDWG	AX-108774719	10301495	5.23111e-06	6.0764
GLM-RDWG-36	3B	167234656-202905634	RDWG	AX-109469247	196678750	5.79484e-05	4.68078
GLM-RDWG-37	3B	692831584-693831584	RDWG	AX-110668302	693331584	3.82532e-06	6.38813
GLM-RDWG-38	3B	746301424-760632630	RDWG	AX-108820586	746801424	5.13638e-05	5.12048
GLM-RDWG-39	3D	111710333-112710333	RDWG	AX-95659890	112210333	8.05303e-06	5.90667
GLM-RDWG-40	3D	137589425-138589425	RDWG	AX-94810351	138089425	7.84103e-05	4.57871
GLM-RDWG-41	3D	237336161-238336161	RDWG	AX-94680008	237836161	6.58208e-05	4.6469
GLM-RDWG-42	3D	513780301-514780301	RDWG	AX-111355929	514280301	2.17501e-05	5.3707
GLM-RDWG-43	4A	542903612-543903612	RDWG	AX-94612517	543403612	7.61493e-05	4.633
GLM-RDWG-44	4A	656636294-657996732	RDWG	AX-111825667	657137295	7.9664e-05	4.60161
GLM-RDWG-45	4A	686396719-687396719	RDWG	AX-109846324	686896719	2.81537e-05	5.17084
GLM-RDWG-46	4B	20232365-21232365	RDWG	AX-109454068	20732365	8.93645e-05	4.50708
GLM-RDWG-47	4B	382599771-383599771	RDWG	AX-94529608	383099771	2.9126e-05	5.06189
GLM-RDWG-48	4B	427509379-463707996	RDWG	AX-108781802	437181854	4.82273e-08	8.69564
GLM-RDWG-49	4B	628749140-629749140	RDWG	AX-94701329	629249140	4.41042e-05	4.92219
GLM-RDWG-50	4D	39539004-40539004	RDWG	AX-108919604	40039004	9.35918e-05	4.42457
GLM-RDWG-51	4D	58485054-59485054	RDWG	AX-111127742	58985054	9.95323e-05	4.44281
GLM-RDWG-52	4D	64022823-67773890	RDWG	AX-111216699	65853587	7.73029e-05	4.57336
GLM-RDWG-53	4D	374632982-375632982	RDWG	AX-111612712	375132982	7.1993e-06	5.97884
GLM-RDWG-54	5A	63862354-64862354	RDWG	AX-108792236	64362354	9.03573e-05	4.45077
GLM-RDWG-55	5A	395200760-396200760	RDWG	AX-111481197	395700760	1.55253e-07	7.88229
GLM-RDWG-56	5B	545734660-547086034	RDWG	AX-110388517	546586034	2.27672e-05	5.39278
GLM-RDWG-57	5B	583572399-584572399	RDWG	AX-110025676	584072399	4.25994e-05	5.11006
GLM-RDWG-58	5B	594872509-595872509	RDWG	AX-110583115	595372509	8.78765e-06	6.38448
GLM-RDWG-59	5B	683726276-690401867	RDWG	AX-108753428	684724124	5.8953e-06	6.03363
GLM-RDWG-60	5D	458802290-464367807	RDWG	AX-111375516	459302290	2.31843e-05	5.30084
GLM-RDWG-61	5D	543271912-544984608	RDWG	AX-108788444	544483179	5.41464e-07	7.56856
GLM-RDWG-62	6A	54513717-55513717	RDWG	AX-94453644	55013717	1.98513e-05	5.38169
GLM-RDWG-63	6A	79459906-80459906	RDWG	AX-108986967	79959906	1.62676e-06	7.35799
GLM-RDWG-64	6A	129244379-130244379	RDWG	AX-94665316	129744379	6.42383e-05	4.70924
GLM-RDWG-65	6A	165819905-201854565	RDWG	AX-110516019	184957502	3.02373e-05	5.17277
GLM-RDWG-66	6A	291751839-292751839	RDWG	AX-109046102	292251839	3.97656e-05	4.95628
GLM-RDWG-67	6A	425361610-426361610	RDWG	AX-95222115	425861610	1.11433e-07	8.05223
GLM-RDWG-68	6A	509754605-510754605	RDWG	AX-108769427	510254605	6.52948e-05	4.73404
GLM-RDWG-69	6A	524332883-525332883	RDWG	AX-111198037	524832883	9.92267e-05	4.45105
GLM-RDWG-70	6A	528497442-529497442	RDWG	AX-94739492	528997442	4.33247e-08	8.56698
GLM-RDWG-71	6A	597710973-598710973	RDWG	AX-111785842	598210973	2.39744e-05	5.20459
GLM-RDWG-72	6A	599411893-600411893	RDWG	AX-94887689	599911893	8.77403e-05	4.5724
GLM-RDWG-73	6B	39956234-40956234	RDWG	AX-94836779	40456234	6.53555e-05	4.64498
GLM-RDWG-74	6B	49366448-52416746	RDWG	AX-111650624	50348821	1.06149e-05	6.19661
GLM-RDWG-75	6B	88654037-113942861	RDWG	AX-109961218	100952807	3.89391e-06	6.2548
GLM-RDWG-76	6B	149350323-150755251	RDWG	AX-108832114	150221316	2.61953e-06	7.3562
GLM-RDWG-77	6B	158351407-195429395	RDWG	AX-111280085	161270385	2.31423e-06	6.4388
GLM-RDWG-78	6B	246171261-247171261	RDWG	AX-108952777	246671261	1.05623e-05	5.86329
GLM-RDWG-79	6B	314644514-315644514	RDWG	AX-109835901	315144514	1.26518e-05	5.91177
GLM-RDWG-80	6B	327851437-328851437	RDWG	AX-109307377	328351437	6.2255e-06	6.04972
GLM-RDWG-81	6B	344748339-345748339	RDWG	AX-111647611	345248339	9.5322e-05	4.50365
GLM-RDWG-82	6B	410581547-411581547	RDWG	AX-109431563	411081547	8.59985e-05	4.62389
GLM-RDWG-83	6B	437582008-438582008	RDWG	AX-109276580	438082008	4.35842e-05	4.86403
GLM-RDWG-84	6B	450989491-451989491	RDWG	AX-111110662	451489491	4.41009e-05	4.97066
GLM-RDWG-85	6B	453529049-478021861	RDWG	AX-109825113	459188343	4.35142e-08	8.79814
GLM-RDWG-86	6B	536797635-537797635	RDWG	AX-111697477	537297635	8.8275e-05	4.53475
GLM-RDWG-87	6B	567767941-578903544	RDWG	AX-110582726	576351383	3.76302e-08	8.79907
GLM-RDWG-88	6B	590302433-591729207	RDWG	AX-109299011	591229207	5.88193e-05	4.73844
GLM-RDWG-89	6B	624818751-631114362	RDWG	AX-95125191	630614362	4.97916e-05	4.78493
GLM-RDWG-90	6D	46402469-47402469	RDWG	AX-111456926	46902469	5.2102e-05	4.80356
GLM-RDWG-91	6D	100436967-102967708	RDWG	AX-95104833	100936967	2.80696e-05	5.14049
GLM-RDWG-92	6D	291427987-297364570	RDWG	AX-94453517	295271414	2.15777e-07	7.76731
GLM-RDWG-93	6D	375578607-376578607	RDWG	AX-94416225	376078607	9.83401e-05	4.4232
GLM-RDWG-94	6D	380842980-384927961	RDWG	AX-94857276	384427961	2.13585e-08	9.08906
GLM-RDWG-95	6D	448284364-449284364	RDWG	AX-109445592	448784364	5.31894e-05	4.84441
GLM-RDWG-96	7A	691852733-692852733	RDWG	AX-111011531	692352733	3.49258e-05	5.01117
GLM-RDWG-97	7B	98593024-105057709	RDWG	AX-110502367	100334469	8.32777e-06	5.97804
GLM-RDWG-98	7B	277530574-278530775	RDWG	AX-110378651	278030574	2.52824e-05	5.18928
GLM-RDWG-99	7B	644631347-645631347	RDWG	AX-95121698	645131347	6.84057e-05	5.33531
GLM-RDWG-100	7D	51460879-53569764	RDWG	AX-111468131	51960879	3.08322e-05	5.09431
GLM-RDWG-101	7D	86324536-87324536	RDWG	AX-95219718	86824536	7.23123e-06	5.8861
GLM-RDWG-102	7D	515325629-516325629	RDWG	AX-94467178	515825629	7.70262e-05	4.63484
a PH, plant height; YPP, yield per plant; CT, canopy temperature; RDB, RDWB, root depth and root dry weight at booting stage; RDG, RDWG, root depth and root dry weight at mid-grain fill stage; b R2 (%) indicates the percent of phenotypic variation explained by each peak SNP.
