# Supplementary material for: Genome-wide association study reveals genomic regions controlling root and shoot traits at late growth stages in wheat
Source: Ann Bot. 2019 Apr 9;124(6):993–1006. doi: 10.1093/aob/mcz041 (PMC6881226; doi:10.1093/aob/mcz041)
Supplement: mcz041_Suppl_Supplementary_Table-S3 [file mcz041_suppl_supplementary_table-s3.xlsx]

## Sheet: Table S3
Table S3 Summary of the significantly associated loci (SAL) detected by MLM
SAL	Chromosome	Interval (bp)	Traita	Peak SNP	Position (bp)	P-value	R2 (%)b
MLM-PH-1	1D	3942138-4942138	PH	AX-110520197	4442138	6.06e-06	7.131
MLM-PH-2	2B	634704325-635704325	PH	AX-109903623	635204325	4.64e-05	5.034
MLM-PH-3	2D	12221336-13221336	PH	AX-111915032	12721336	2.33e-05	5.623
MLM-PH-4	2D	285527805-286527805	PH	AX-110657163	286027805	3.71e-05	5.167
MLM-PH-5	3A	683023945-684029635	PH	AX-95658735	683529635	7.44e-05	4.759
MLM-PH-6	3A	695013084-696013084	PH	AX-109432369	695513084	4.05e-05	5.178
MLM-PH-7	4A	619519414-620519414	PH	AX-109443674	620019414	6.72e-05	5.008
MLM-PH-8	4A	646700425-649390215	PH	AX-110399093	648259459	2.18e-05	5.489
MLM-PH-9	4D	14947131-20184764	PH	AX-109281717	17613616	5.57e-14	18.688
MLM-PH-10	4D	21785670-22785670	PH	AX-89605902	22285670	1.74e-08	10.241
MLM-PH-11	4D	26892487-28081276	PH	AX-110394481	27392487	3.73e-06	6.795
MLM-PH-12	4D	34122595-44561650	PH	AX-110458863	42805521	1.29e-07	9.11
MLM-PH-13	4D	95126712-97922586	PH	AX-110863715	97387478	4.16e-05	5.329
MLM-PH-14	4D	357967870-358967870	PH	AX-109376477	358467870	3.79e-05	5.153
MLM-PH-15	5A	504451694-512377081	PH	AX-109863885	511877081	2.05e-05	5.61
MLM-PH-16	5B	587662064-588894353	PH	AX-94655963	588162087	1.11e-05	6.016
MLM-PH-17	5B	692405716-703611949	PH	AX-109378384	703111949	6.83e-06	6.269
MLM-PH-18	6D	117769684-118769684	PH	AX-89689923	118269684	8.49e-05	4.677
MLM-PH-19	6D	123624808-124624808	PH	AX-111761852	124124808	9.98e-06	6.088
MLM-PH-20	6D	291469164-292469164	PH	AX-111080263	291969164	3.23e-05	5.247
MLM-PH-21	6D	403468638-411998789	PH	AX-95629513	409344077	5.47e-06	6.427
MLM-PH-22	6D	469794538-470794538	PH	AX-95188473	470294538	7.18e-05	4.838
MLM-PH-23	7A	670325306-671352854	PH	AX-108784724	670825306	4.39e-05	5.207
MLM-PH-24	7B	641604709-642762006	PH	AX-111020316	642104709	7.32e-05	4.972
MLM-PH-25	7D	40659292-41659292	PH	AX-109286213	41159292	8.7e-05	4.732
MLM-YPP-1	1A	574171023-575171267	YPP	AX-111706881	574671267	3.691e-05	5.384
MLM-YPP-2	2A	133485314-134485314	YPP	AX-95658458	133985314	6.5986e-05	5.149
MLM-YPP-3	2B	167296329-175415608	YPP	AX-110121778	174777419	5.5376e-06	6.703
MLM-YPP-4	2B	180073045-185164976	YPP	AX-108808901	180615940	4.2137e-06	6.944
MLM-YPP-5	2B	189558766-200032218	YPP	AX-108868410	194944209	5.0305e-06	6.706
MLM-YPP-6	2B	750833541-751833541	YPP	AX-108769501	751333541	6.0898e-05	5.855
MLM-YPP-7	2D	120500079-121562644	YPP	AX-108751214	121062644	1.4602e-05	6.031
MLM-YPP-8	2D	126587742-128870146	YPP	AX-95223107	127087742	1.0141e-05	6.303
MLM-YPP-9	3B	154399597-155399597	YPP	AX-111555229	154899597	6.1253e-05	5.195
MLM-YPP-10	3D	85853075-86853075	YPP	AX-111177405	86353075	3.1731e-05	5.577
MLM-YPP-11	5A	471810842-473417952	YPP	AX-109397245	472917952	7.0138e-05	5.082
MLM-YPP-12	5B	437616183-438616183	YPP	AX-111257053	438116183	1.6301e-05	6.044
MLM-YPP-13	5B	672043928-673043928	YPP	AX-109290124	672543928	1.7995e-05	5.929
MLM-YPP-14	6A	15246992-16432822	YPP	AX-111048945	15746992	9.2877e-05	4.861
MLM-YPP-15	6B	26133579-27133579	YPP	AX-94940485	26633579	2.2275e-05	5.698
MLM-YPP-16	7A	674758114-675758114	YPP	AX-89740776	675258114	8.135e-05	4.992
MLM-CT-1	1A	13577863-15006464	CT	AX-94771964	14077863	6.87e-05	5.119
MLM-CT-2	1B	18808415-21087818	CT	AX-110461479	19308415	3.04e-05	6.106
MLM-CT-3	2A	761824128-762824128	CT	AX-111504084	762324128	7.41e-05	5.113
MLM-CT-4	2B	334881675-335881675	CT	AX-95633783	335381675	7.17e-05	5.055
MLM-CT-5	2D	643301702-644301702	CT	AX-94559247	643801702	7.96e-05	5.353
MLM-CT-6	4A	597920672-599091902	CT	AX-94776677	598591803	2.48e-05	5.648
MLM-CT-7	4B	7262446-8271044	CT	AX-94719296	7762446	9.52e-05	4.785
MLM-CT-8	4B	10093231-11093231	CT	AX-94851659	10593231	9.52e-05	4.785
MLM-CT-9	4D	4820507-5820752	CT	AX-94719790	5320507	8.74e-05	4.838
MLM-CT-10	5A	39428718-40428718	CT	AX-109929811	39928718	3.26e-12	16.709
MLM-CT-11	5D	549685813-550685813	CT	AX-94520919	550185813	4.34e-06	7.178
MLM-CT-12	6A	15223760-16883226	CT	AX-111048945	15746992	5.54e-06	6.603
MLM-CT-13	6B	26133579-27905077	CT	AX-94940485	26633579	2.01e-05	5.752
MLM-CT-14	6D	14009924-16166519	CT	AX-108848017	15419925	2.3e-05	5.661
MLM-CT-15	7A	123421815-124421815	CT	AX-110446375	123921815	6.01e-05	5.078
MLM-CT-16	7B	645038488-646038488	CT	AX-95133266	645538488	9.84e-05	4.779
MLM-RDB-1	2A	57489846-58489846	RDB	AX-94838738	57989846	1.18e-05	6.119
MLM-RDB-2	2A	763973986-764973986	RDB	AX-94633858	764473986	6.16e-05	5.744
MLM-RDB-3	2B	88989255-91630037	RDB	AX-108740654	89547094	7.07e-06	6.517
MLM-RDB-4	2B	797636564-798636564	RDB	AX-94481482	798136564	7.53e-06	7.134
MLM-RDB-5	2D	56141283-57141283	RDB	AX-111160916	56641283	8.97e-06	6.282
MLM-RDB-6	3D	499704823-500704823	RDB	AX-109615182	500204823	6.89e-05	4.992
MLM-RDB-7	4A	618120381-619120381	RDB	AX-109995392	618620381	9.43e-05	4.809
MLM-RDB-8	4B	12012709-14514708	RDB	AX-108829168	14014708	6.36e-05	5.055
MLM-RDB-9	5B	573313676-574313676	RDB	AX-108771865	573813676	3.91e-05	5.54
MLM-RDB-10	6A	11065582-12780808	RDB	AX-109300733	12280808	5.15e-05	5.175
MLM-RDB-11	6A	15234221-16881550	RDB	AX-110520701	15932822	1.64e-06	7.839
MLM-RDB-12	6B	18626488-19627024	RDB	AX-108781734	19127024	3.09e-05	5.494
MLM-RDB-13	6B	26133579-27905077	RDB	AX-94940485	26633579	1.31e-05	6.028
MLM-RDB-14	6D	9052111-10052111	RDB	AX-111579396	9552111	8.4e-05	6.175
MLM-RDB-15	6D	14857419-15857419	RDB	AX-94788899	15357419	5.76e-05	5.104
MLM-RDG-1	2A	763973986-764973986	RDG	AX-94633858	764473986	4.48e-05	6.032
MLM-RDG-2	2B	797636564-798636564	RDG	AX-94481482	798136564	7.56e-05	5.414
MLM-RDG-3	2D	639804026-640804026	RDG	AX-111174486	640304026	5.87e-05	5.19
MLM-RDG-4	5A	39428718-40428718	RDG	AX-109929811	39928718	9.55e-06	6.413
MLM-RDG-5	6A	15234221-16881550	RDG	AX-110520701	15932822	1.56e-05	6.455
MLM-RDG-6	6D	14857419-15857419	RDG	AX-94788899	15357419	5.83e-05	5.098
MLM-RDWB-1	1B	321604879-322604879	RDWB	AX-111452897	322104879	2.69e-05	6.199
MLM-RDWB-2	2B	40391229-44903725	RDWB	AX-108746261	41451610	1.15e-06	7.826
MLM-RDWB-3	2D	24853125-27002538	RDWB	AX-94639618	26502538	1.5e-06	7.447
MLM-RDWB-4	4B	660082757-661082757	RDWB	AX-110501971	660582757	8.81e-05	4.901
MLM-RDWB-5	4D	469391481-470391481	RDWB	AX-111567243	469891481	9.77e-05	4.813
MLM-RDWB-6	6A	79459906-80459906	RDWB	AX-108986967	79959906	4.89e-05	5.806
MLM-RDWB-7	6A	281962977-282962977	RDWB	AX-108847792	282462977	4.38e-05	5.46
MLM-RDWB-8	6B	31232810-32232810	RDWB	AX-111545041	31732810	2.94e-06	7.176
MLM-RDWB-9	6D	110938979-111938979	RDWB	AX-94766412	111438979	4.71e-05	5.266
MLM-RDWB-10	7A	717437781-718437781	RDWB	AX-110368488	717937781	6.09e-05	5.531
MLM-RDWG-1	1B	552515647-553515647	RDWG	AX-111745798	553015647	7.8331e-05	5.872
MLM-RDWG-2	2A	33199205-34199205	RDWG	AX-89500688	33699205	6.9085e-05	5.114
MLM-RDWG-3	2A	35637919-36637919	RDWG	AX-111029144	36137919	7.8313e-05	5.505
MLM-RDWG-4	2B	386630069-387630069	RDWG	AX-94502469	387130069	8.8537e-05	4.981
MLM-RDWG-5	4B	429802730-444726618	RDWG	AX-109496762	437542953	2.3769e-05	5.88
a PH, plant height; YPP, yield per plant; CT, canopy temperature; RDB, RDWB, root depth and root dry weight at booting stage; RDG, RDWG, root depth and root dry weight at mid-grain fill stage; b R2 (%) indicates the percent of phenotypic variation explained by each peak SNP.
