# Supplementary material for: Genome-wide association study reveals genomic regions controlling root and shoot traits at late growth stages in wheat
Source: Ann Bot. 2019 Apr 9;124(6):993–1006. doi: 10.1093/aob/mcz041 (PMC6881226; doi:10.1093/aob/mcz041)
Supplement: mcz041_Suppl_Supplementary_Table-S4 [file mcz041_suppl_supplementary_table-s4.xlsx]

## Sheet: Table S4
Table S4 Protein sequence similarity between reported wheat NRT2 genes and predicted NRT2 genes in Co-6A, Co-6B and Co-6D
Genes	TaNRT2.1	TaNRT2.2	TaNRT2.3
Ta6A15727844	0.982	0.984	0.976
Ta6A15734319	0.986	0.986	0.978
Ta6A15747615	0.986	0.982	0.996
Ta6A15756654	0.988	0.988	0.986
Ta6A15765983	0.982	0.996	0.974
Ta6A15781099	0.927	0.923	0.919
Ta6A15951887	0.808	0.818	0.806
Ta6A16098637	0.806	0.814	0.804
Ta6A16357863	0.824	0.828	0.812
Ta6A16374582	0.819	0.828	0.815
Ta6A16386661	0.813	0.822	0.817
Ta6A16399171	0.816	0.818	0.808
Ta6A16408497	0.82	0.824	0.814
Ta6B26591111	0.824	0.83	0.816
Ta6B26596252	0.827	0.832	0.822
Ta6B26616876	0.812	0.82	0.81
Ta6B26625403	0.832	0.832	0.828
Ta6B26633269	0.814	0.818	0.808
Ta6B26644113	0.806	0.812	0.804
Ta6B27122861	0.804	0.81	0.802
Ta6B27169710	0.932	0.939	0.924
Ta6B27685301	0.992	0.986	0.982
Ta6B27709217	1	0.984	0.982
Ta6B27778250	0.974	0.978	0.972
Ta6B27805416	0.982	0.998	0.976
Ta6B27818713	0.929	0.925	0.921
Ta6D14618702	0.921	0.917	0.915
Ta6D14624460	0.981	0.998	0.977
Ta6D14631462	0.986	0.984	0.98
Ta6D14655066	0.992	0.988	0.982
Ta6D14663011	0.985	0.983	0.977
Ta6D14679252	0.988	0.988	0.982
Ta6D15383632	0.808	0.816	0.806
Ta6D15418086	0.81	0.817	0.808
Ta6D15658356	0.82	0.826	0.81
Ta6D15697073	0.821	0.83	0.817
Ta6D15710039	0.8	0.806	0.79
Ta6D15746451	0.805	0.813	0.805
Ta6D15797739	0.815	0.819	0.81
